# Supplementary material for: Proteomic analysis of protein purified derivative of Mycobacterium bovis
Source: J Transl Med. 2017 Apr 3;15:68. doi: 10.1186/s12967-017-1172-1 (PMC5376687; doi:10.1186/s12967-017-1172-1)
Supplement: Supplementary file 1 — Additional file 1: Table S1. This table shows: the list of the identified proteins within all four bPPD preparations, ordered locus names of M. bovis (Mb) and M. tuberculosis, strain H37Rv, (Rv), functional categories of identified proteins, their molecular mass, gene and protein lengths and gene name and protein function. A comparative protein expression profile with two previous bPPD proteomic analysis is also shown. Differences in functional category among identified proteins are in blue; differences in molecular mass, gene and protein lengths are in red. These findings were from TubercuList, BoviList, Uniprot and KEGG databases (See text for further details). [file 12967_2017_1172_MOESM1_ESM.xls]

## Sheet: Foglio1
M. bovis protein description	cat	Mb locus	Daltons	Gene length (bp)	Protein length	Cat	Rv locus	Daltons	Gene length (bp)	Protein length	gene name	Function	Mb number Borsuk et al., Cho et al., Roperto et al.	bPPD Borsuk et al.	bPPD Cho et al.	bPPD Roperto et al.
DNA polymerase III subunit beta	7	Mb0002	42055	1209	404	2	Rv0002	42113	1209	402	dnaN	DNA polymerase III is a complex, multichain enzyme responsible for most of the replicative synthesis in bacteria.
DNA gyrase subunit B	2	Mb0005	78456	2145	714	2	Rv0005	74091	2145	675	gyrB	DNA gyrase negatively supercoils closed circular double-stranded DNA in an ATP-dependent manner	Mb0002	-	o	o
DNA gyrase subunit A	2	Mb0006	92301	2517	838	2	Rv0006	92274	2517	838	gyrA	DNA gyrase negatively supercoils closed circular double-stranded DNA in an ATP-dependent manner	Mb0005	-	-	o
Probable peptidyl-prolyl cis-trans isomerase A	2	Mb0009	18239	549	182	2	Rv0009	18239	549	182	ppiA	PPIases accelerate the folding of proteins	Mb0006	-	-	o
Serine/threonine-protein kinase PknB	9	Mb0014c	66509	1881	626	9	Rv0014c	66509	1881	626	pknB	Involved in signal transduction (via phosphorylation)	Mb0009	-	o	o
PP2C-family Ser/Thr phosphatase;	9	Mb0018c	53743	1545	514	9	Rv0018c	53812	1545	514	pstp	Protein serine/threonine phosphatase activity/	Mb0014c	-	-	o
FHA domain-containing protein FhaA	10	Mb0020c	56076	1566	521	9	Rv0020c	56880	1584	527	fhaa/TB39.8	Regulates cell growth and peptidoglycan synthesis	Mb0018c	-	o	o
Proline-rich 28 kDa antigen	3	Mb0041c	31924	933	310	3	Rv0040c	31924	933	310	mtc28	Function unknown	Mb0020c	-	o	o
Leucine--tRNA ligase	2	Mb0042	107562	2910	969	2	Rv0041	107562	2910	969	leuS	Involved in translation mechanism	Mb0041c	-	o	o
Uncharacterized protein MT0054	3	Mb0049c	30819	870	289	3	Rv0048c	30817	870	289	Mb0049c	Function unknown	Mb0042	-	o	o
30S ribosomal protein S6	2	Mb0054	10935	291	96	2	Rv0053	10935	291	96	rpsF	Binds together with S18 to 16S ribosomal RNA	Mb0045c	-	o	-
Single-stranded DNA-binding protein; Short=SSB	2	Mb0055	17321	495	164	2	Rv0054	17321	495	164	ssb	This protein is essential for replication of the chromosome. It is also involved in DNA recombination and repair	Mb0047c	-	o	-
30S ribosomal protein S18	2	Mb0056	9543	255	84	2	Rv0055	9543	255	84	rpsR1	Binds as a heterodimer with protein S6 to the central domain of the 16S rRNA, where it helps stabilize the platform of the 30S subunit	Mb0049c	-	-	o
50S ribosomal protein L9	2	Mb0057	16170	459	152	2	Rv0056	16170	459	152	rplI	Binds to the 23S rRNA	Mb0054	-	-	o
Putative antitoxin VapB1	0	Mb0065A	8718	240	79	0	Rv0064A	8718	240	79	vapB1	unknown	Mb0055	o	o	o
Ribonuclease VapC1	10	Mb0066	14339	402	133	10	Rv0065	14339	402	133	vapC1	Toxic component of a type II toxin-antitoxin module	Mb0056	-	-	o
Elongation factor G-like protein	2	Mb0124c	63866	1794	597	2	Rv0120c	75631	2145	714	fusA2b	Involved in translation mechanism	Mb0057	-	-	o
	2	Mb0125c	11748	354	117						fusA2a		Mb0063	-	o	-
Maltokinase	10	Mb0132	49889	1368	455	10	Rv0127	49879	1368	455	mak	Catalyzes the transfer of a phosphate group from ATP to maltose to produce maltose-1-phosphate	Mb0064	-	o	-
Diacylglycerol acyltransferase/mycolyltransferase Ag85C	1	Mb0134c	36771	1023	340	1	Rv0129C	36771	1023	340	fbpC	Proteins of the antigen 85 complex are responsible for the high affinity of mycobacteria to fibronectin	Mb0065A	-	-	o
Putative short-chain type dehydrogenase/reductase	7	Mb0153	29778	861	286	7	Rv0148	29778	861	286	Mb0153	Function unknown; possibly involved in cellular metabolism	Mb0066	-	-	o
Metallothionein	0	Mb0192A	5719	162	53	0	RV0186A	5719	162	53	mymT	Coordinates Cu(I) ions into a Cu(I)-thiolate core, protects cell from copper toxicity	Mb0067c	-	o	-
Dihydroxy-acid dehydratase	7	Mb0195c	59351	1728	575	7	Rv0189c	59351	1728	575	ilvD	Involved in valine and isoleucine biosynthesis (at the fourth step)	Mb0076	-	o	-
L,D-transpeptidase 4	10	Mb0198	36595	1059	352	10	Rv0192	38904	1101	366	Mb0198	Transferase activity, transferring acyl groups	Mb0124c	-	-	o
Heme-binding protein Rv0203	3	Mb0209	13901	411	136	3	RV0203	13901	411	136	Mb0209	Part of a heme-iron acquisition system. Acts by binding heme and delivering it to the membrane proteins MmpL3 and MmpL11	Mb0125c	-	-	o
Phosphoenolpyruvate carboxykinase [GTP]	7	Mb0217	67253	1821	606	7	Rv0211	67253	1821	606	pckA	Involved in the gluconeogenesis, in growth on fatty acids and is important for initiation of infection in the macrophages	Mb0130	o	o	-
succinate-semialsehyde dehydrogenase	7	Mb0239c	54299	1536	511	7	Rv0234c	54299	1536	511	gabD1	Involved in 4-aminobutyrate (GABA) degradation pathway	Mb0131	-	o	-
Uncharacterized protein Rv0250c	10	Mb0256c	10896	295	97	10	Rv0250c	10878	294	97	Mb0256c	Enzime and pathway databases. Possibly down-regulated HSPR/Rv0353	Mb0132	-	-	o
Putative S-adenosyl-L-methionine-dependent methyltransferase Mb0289	10	Mb0289	32998	909	302	10	Rv0281	32998	909	302	Mb0289	Exhibits S-adenosyl-L-methionine-dependent methyltransferase activity	Mb0134c	o	o	o
Uncharacterized protein MT0327	10	Mb0321	13916	387	128	10	Rv0313	13948	387	128	Mb0321	Unknown	Mb0153	-	o	o
Chaperone protein DnaK	0	Mb0358	66830	1878	625	0	Rv0350	66830	1878	625	dnaK	Acts as a chaperone. Involved in induction by stress conditions. Possibly has an ATPase activity	Mb0192A	-	-	o
Protein GrpE	0	Mb0359	24526	708	235	0	Rv0351	24500	708	235	grpE	Stimulates, jointly with DNAJ|Rv0352, the ATPase activity of DNAK|Rv0350	Mb0195c	-	-	o
Chaperone protein DnaJ 1	0	Mb0360	41345	1188	395	0	Rv0352	41345	1188	395	dnaJ	Acts as a co-chaperone	Mb0198	-	o	o
Fructose-bisphosphate aldolase	7	Mb0370c	36544	1035	344	7	Rv0363c	36544	1035	344	fba	Involved in glycolysis (at the sixth step)	Mb0204c	-	o	-
Calcium dodecin	3	Mb0386	7966	216	71	3	Rv0379	7966	216	71	secE2	Thought to be involved in protein transport (export).	Mb0209	-	-	o
Chaperone protein ClpB	0	Mb0391c	92536	2547	848	0	Rv0384c	92536	2547	848	clpB	Thought to be an ATPase subunit of an intracellular ATP-dependent protease	Mb0217	-	o	o
O-succinylhomoserine sulfhydrylase	7	Mb0397	43345	1221	406	7	Rv0391	43345	1221	406	metZ	Catalyzes the formation of L-homocysteine from O-succinyl-L-homoserine and hydrogen sulfide	Mb0222	o	o	-
F420-dependent glucose-6-phosphate dehydrogenase	7	Mb0415	36989	1011	336	7	Rv0407	36989	1011	336	fgd1	Catalyzes the coenzyme F420-dependent oxidation of glucose 6-phosphate to 6-phosphogluconolactone	Mb0235c	-	o	-
60 kDa chaperonin 2	0	Mb0448	56727	1623	540	0	Rv0440	56727	1623	540	groEL2	Prevents misfolding and promotes the refolding and proper assembly of unfolded polypeptides	Mb0239c	-	o	o
Dihydrolipoyl dehydrogenase	7	Mb0471	49207	1395	464	7	Rv0462	49239	1395	464	lpd	Involved in energy metabolism.	Mb0243	-	o	-
Isocitrate lyase 1	7	Mb0476	47087	1287	428	7	Rv0467	47087	1287	428	icl	Involved in the persistence and virulence of Mycobacterium. Catalyzes the reversible formation of succinate and glyoxylate from isocitrate	Mb0248c	o	o	-
3-hydroxybutyryl-CoA dehydrogenase	1	mb0477	30696	861	286	1	Rv0468	30728	861	286	fadB2	3-hydroxybutyryl-CoA and 3-hydroxyacyl dehydrogenase activity	Mb0249	o	-	-
Heparin-binding hemagglutinin	3	Mb0485	21534	600	199	3	Rv0475	21534	600	199	hbhA	Required for extrapulmonary dissemination. Induces mycobacterial aggregation	Mb0254c	o	o	-
Sensory transduction protein regX3	9	Mb0501	24849	684	227	9	Rv0491	24849	684	227	regX3	Transcriptional regulatory protein part of the two component regulatory system REGX3/SENX3	Mb0256c	-	-	o
Pyrroline-5-carboxylate reductase	7	mb0511	30158	888	295	7	Rv0500	30172	888	295	proC	Involved at the terminal (third) step in proline biosynthesis. Catalyzes the reduction of 1-pyrroline-5-carboxylate (PCA) to L-proline	Mb0257c	-	o	-
Glutamate-1-semialdehyde 2,1, aminomutase	7	Mb0537	47515	1389	462	7	Rv0524	47515	1389	462	hemL	Involved in porphyrin biosynthesis by the C5 pathway (at the second step)	Mb0271c	-	o	-
1,4-dihydroxy-2-naphthoyl-CoA synthase;	7	Mb0562c	34689	945	314	7	Rv0548c	34689	945	314	menB	Converts o-succinylbenzoyl-CoA (OSB-CoA) to 1,4-dihydroxy-2-naphthoyl-CoA (DHNA-CoA).	Mb0276	o	-	-
Antitoxin VapB3	16	Mb0565c	9544	267	88	0	Rv0550c	9544	267	88	vapb3/Mb0565c	Possibly the antitoxin component of a toxin-antitoxin (TA) module	Mb0289	-	-	o
Uncharacterized protein MT0585	3	Mb0574c	12117	339	112	3	Rv0559c	12117	339	112	Mb0574c	Unknown	Mb0321	-	-	o
Uncharacterized protein BCG_0605c (possible benzoquinone methyltransferase)	7	Mb0575c	25945	726	241	7	Rv0560c	25945	726	241	Mb0575c	Possibly causes methylation	Mb0323	-	o	-
UPF0234 protein Mb0581c	10	Mb0581c	18078	492	163	10	Rv0566c	18078	492	163	Mb0581c	Unknown	Mb0340	o	-	-
Uncharacterized protein MT0595	10	Mb0584	9523	267	88	10	Rv0569	9523	267	88	Mb0584	Unknown	Mb0358	o	o	o
27 kDa antigen Cfp30B	10	Mb0592	27343	796	261	10	Rv0577	27343	786	261	TB27.3	Function unknown.	Mb0359	o	o	o
UPF0336 protein Mb0654	10	Mb0654	17448	477	158	10	Rv0635	17481	477	158	hadA	Influences transcription termination and antitermination.	Mb0360	-	-	o
Transcription termination/antitermination protein NusG	2	Mb0658	25414	717	238	2	Rv0639	25447	717	238	nusG	Partecipates in transcription elongation, termination and antitermination	Mb0370c	-	o	o
50S ribosomal protein L11	2	Mb0659	15003	429	142	2	Rv0640	15003	429	142	rplK	Forms art of the ribosomal stalk which helps the ribosome interact with GTP-bound translation factors	Mb0386	-	-	o
50S ribosomal protein L1	2	Mb0660	24726	708	235	2	Rv0641	24756	708	235	rplA	Binds directly to the 23S rRNA	Mb0391c	-	o	o
50S ribosomal protein L10	2	Mb0670	18478	537	178	2	Rv0651	18478	537	178	rplJ	Involved in translation mechanisms.	Mb0397	-	o	o
50S ribosomal protein L7/L12	2	Mb0671	13440	393	130	2	Rv0652	13440	393	130	rplL	Involved in translation mechanisms	Mb0404c	-	o	-
DNA-directed RNA polymerase subunit beta	2	Mb0686	129218	3519	1172	2	Rv0667	129865	3519	1178	rpoB	Catalyzes the transcription of DNA into RNA using the four ribonucleoside triphosphates as substrates	Mb0415	-	-	o
DNA-directed RNA polymerase subunit beta'	2	Mb0687	146737	3951	1316	2	Rv0668	146769	3951	1316	rpoC	DNA-dependent RNA polymerase catalyzes the transcription of DNA into RNA	Mb0419c	-	o	-
Probable endonuclease 4	2	Mb0689	26813	759	252	2	Rv0670	26845	759	252	nfo	Involved in base excision repair. Endonuclease IV plays a role in DNA repair.	Mb0426	-	o	-
30S ribosomal protein S12	2	Mb0701	13849	375	124	2	Rv0682	13849	375	124	rpsL	With S4 and S5 plays an important role in translational accuracy	Mb0431c	-	o	-
30S ribosomal protein S7	2	Mb0702	17600	471	156	2	Rv0683	17600	471	156	rpsG	Protein S7 binds specifically to part of the 3' end of 16S ribosomal RNA	Mb0439	o	-	-
Elongation factor G	2	Mb0703	77170	2106	701	2	Rv0684	77203	2106	701	fusA1	Catalyzes the GTP-dependent ribosomal translocation step during translation elongation	Mb0448	o	o	o
Elongation factor Tu	2	Mb0704	43561	1191	396	2	Rv0685	43594	1191	396	tuf	It promotes the GTP-dependent binding of aminoacyl-tRNA to the A-site of ribosomes during protein biosynthesis	Mb0466c	-	o	-
30S ribosomal protein S10	2	Mb0720	11431	306	101	2	Rv0700	11431	306	101	rpsJ	This protein is involved in the binding of tRNA to the ribosomes, and in the regulation of rRNA biosynthesis	Mb0468	-	o	-
50 Ribosomal protein L3	2	Mb0721	23090	654	217	2	Rv0701	23090	654	217	rplC	This protein binds directly to 23S ribosomal RNA and may participate in the formation of the peptidyltransferase center of the ribosome	Mb0471	o	o	o
50S ribosomal protein L2	2	Mb0724	30577	843	280	2	Rv0704	30577	843	280	rplB	This protein is a primary 23S rRNA-binding protein. It has peptidyltransferase activity.	Mb0476	o	o	o
50S ribosomal protein L22	2	Mb0726	20380	594	197	2	Rv0706	20380	594	197	rplV	This protein binds specifically to 23S rRNA	Mb0477	o	o	o
30S ribosomal protein S3	2	Mb0727	29987	825	274	2	Rv0707	30020	825	274	rpsC	This protein is involved in the binding of initiator met-tRNA	Mb0478	o	-	-
50S ribosomal protein L29	2	Mb0729	8859	234	77	2	Rv0709	8859	234	77	rpmC	Involved in translation mechanisms	Mb0485	o	o	o
30S ribosomal protein S17	2	Mb0730	14840	411	136	2	Rv0710	14741	411	135	rpsQ	One of the primary rRNA binding proteins, it binds specifically to the 5'-end of 16S ribosomal RNA	Mb0490c	-	o	-
50S ribosomal protein L24	2	Mb0736	11475	318	105	2	Rv0715	11475	318	105	rpIX	This protein is found in the ribonucleoprotein core and is involved in the early assembly of the 50S subunit.	Mb0499	-	o	-
50S ribosomal protein L5	2	Mb0737	21019	564	187	2	Rv0716	21019	564	187	rplE	This is one of the proteins that binds and probably mediates the attachment of the 5S RNA into the large ribosomal subunit	Mb0501	-	-	o
50S ribosomal protein L6	2	Mb0740	19377	540	179	2	Rv0719	19377	540	179	rplF	This protein binds directly to 23S ribosomal RNA and is located at the aminoacyl-tRNA binding site of the peptidyltransferase center	Mb0511	-	o	o
50S ribosomal protein L18	2	Mb07412	13184	369	122	2	Rv0720	13184	369	122	rplR	This is one of 3 proteins that mediate the attachment of the 5S RNA into the large ribosomal subunit	Mb0515c	o	-	-
30S ribosomal protein S5	2	Mb0742	22888	663	220	2	Rv0721	22888	663	220	rpsE	With S4 and S12 plays an important role in translational accuracy	Mb0525	-	o	-
50S ribosomal protein L30	2	Mb0743	7347	198	65	2	Rv0722	7347	198	65	rpmD	Involved ion translation mechanisms	Mb0537	-	o	o
50S ribosomal protein L15	2	Mb0744	15489	441	146	2	Rv0723	15533	44	146	rplO	This protein binds directly to 23S ribosomal RNA	Mb0539	-	o	-
Putative S-adenosyl-L-methionine-dependent methyltransferase Mb0752c	10	Mb0752c	34950	957	318	10	Rv0731c	34950	957	318	Mb0752c	Exhibits S-adenosyl-L-methionine-dependent methyltransferase activity	Mb0562c	-	o	o
Adenylate kinase	3	Mb0754	20093	546	181	7	Rv0733	20125	546	181	adk	Catalyzes the reversible transfer of the terminal phosphate group between ATP and AMP	Mb0565c	-	-	o
Methionine aminopeptidase	7	Mb0755	27277	801	266	7	Rv0734	27277	801	266	mapA	Release of N-terminal amino acids, preferentially methionine, from peptides and arylamides	Mb0567	-	o	-
Uncharacterized protein MT0763	10	Mb0759	19148	549	182	10	Rv0738	19148	549	182	Mb0759	Metal ion binding	Mb0574c	-	-	o
Alcohol dehydrogenase B	7	Mb0784c	39715	1128	375	7	Rv0761c	39748	1128	375	adhB	Thought to catalyze the reversible oxidation of ethanol to acetaldehyde with the concomitant reduction of NAD	Mb0575c	-	-	o
Phosphoribosylformylglycinamidine synthase subunit PurL;	7	Mb0826	79475	2265	754	7	Rv0803	80802	2265	766	purL	Part of the phosphorybosylformylglycinamidine synthase complex involved in the purines biosynthetic pathway	Mb0584	o	-	o
Uncharacterized protein MT0836	7	Mb0837c	10165	303	100	7	Rv0814c	10165	303	100	sseC2	Thought to be involved in sulphur metabolism	Mb0592	o	-	o
Putative thiosulfate sulfurtransferase 1	7	Mb0838c	34014	834	277	7	Rv0815c	31015	834	277	cysA2	May be a sulfotransferase involved in the formation of thiosulfate	Mb0598c	o	-	-
Putative acyl-[acyl-carrier-protein] desaturase desA1;	1	Mb0847c	38770	107	338	1	Rv0824c	38770	107	338	desA1	May be a desaturase involved in mycobacterial fatty acid biosynthesis.	Mb0600c	-	o	-
Putative acyltransferase Rv0859	1	Mb0882	42384	12121	403	1	Rv0852	42414	1212	403	fadA	Transferase activity	Mb0649c	o	o	-
Putative phosphoserine aminotransferase;	7	Mb0908c	40233	1131	376	7	Rv0884c	40233	1131	376	serC	Catalyzes the reversible conversion of 3-phosphohydroxypyruvate to phosphoserine	Mb0654	-	-	o
Putative citrate synthase 2	7	Mb0913c	40147	1122	373	7	Rv0889c	40147	1122	373	citA	This protein is involved in step 1 of the subpathway that synthesizes isocitrate from oxaloacetate	Mb0658	o	-	o
Citrate synthase 1	7	Mb0920	47948	1296	431	7	Rv0896	47978	1296	431	gltA2	Involved in tricarboxylic acid cycle (KREBS cycle)	Mb0659	-	-	o
Uncharacterized protein Mb0922c	10	Mb0922c	9920	264	87	10	Rv0898c	9920	264	87	Mb0922c	Function unknown	Mb0660	-	-	o
Peptidoglycan-binding protein ArfA	3	Mb0923	33574	981	326	3	Rv0899	33574	981	326	ompA	The protein behaved as a porin of low specific activity. Structural protein that may protect the integrity of the bacterium.	Mb0670	-	-	o
Divalent metal cation transporter MntH	3	Mb0948c	72833	2055	684	3	Rv0924c	45004	1287	428	mntH	H+-stimulated, divalent metal cation uptake system	Mb0671	o	o	o
						10	Rv0925c	26944	738	245			Mb0682	-	o	-
Phosphate-binding protein PstS 3	3	Mb0951	37953	1113	370	3	Rv0928	37953	1113	370	pstS3	Involved in active transport of inorganic phosphate across the membrane (import).	Mb0686	-	o	o
Serine/threonine-protein kinase PknD	9	Mb0954c	37670	1110	369	9	Rv0931c	69545	1995	664	pknDb	Protein serine/threonine kinase activity	Mb0687	-	o	o
		Mb0955c	31429	876	291						pknDa		Mb0689	-	-	o
Phosphate-binding protein PstS 2	3	Mb0956c	37815	1113	370	3	Rv0932C	37864	1113	370	pstS2	Involved in active transport of inorganic phosphate across the membrane	Mb0694	-	o	-
Phosphate-binding protein PstS 1	3	Mb0959	38215	1125	374	3	Rv0934	38243	1125	374	pstS1	Part of the ABC transporter complex PstSACB involved in phosphate import	Mb0701	-	-	o
Glucose-6-phosphate isomerase	7	Mb0971c	59974	1662	553	7	Rv0946c	59974	1662	553	pgi	Involved in glycolysis and in gluconeogenesis	Mb0702	-	-	o
Succinyl-CoA ligase [ADP-forming] subunit beta;	7	Mb0976	40897	1164	387	7	Rv0951	40926	1164	387	sucC	Involved in tricarboxylic acid cycle	Mb0703	-	-	o
Succinyl-CoA ligase [ADP-forming] subunit alpha;	7	Mb0977	31200	912	303	7	Rv0952	31229	912	303	sucD	Involved in tricarboxylic acid cycle	Mb0704	o	o	o
Putative antitoxin VapB9	0	Mb0984A	7918	222	73	0	Rv0959A	7918	222	73	vapB9	Regulation of transcription	Mb0720	-	-	o
Methionine--tRNA ligase	2	Mb1034c	57993	1560	519	2	Rv1007c	58093	1560	519	metS	Is required not only for elongation of protein synthesis but also for the initiation of all mRNA translation through initiator tRNA(fMet) aminoacylation	Mb0721	-	-	o
50S ribosomal protein L25	7	Mb1043c	22441	648	215	2	Rv1015c	22441	648	215	rplY	This is one of the proteins that binds to the 5S RNA in the ribosome where it forms part of the central protuberance	Mb0723	o	-	-
Enolase	7	Mb1051	44830	1290	420	7	Rv1023	44962	1290	429	eno	Catalyzes the reversible conversion of 2-phosphoglycerate into phosphoenolpyruvate	Mb0724	-	-	o
ESAT-6-like protein EsxJ/EsxK	10	Mb1067c	10993	297	98	3	Rv1038c	10993	297	98	esxJ	Unknown	Mb0726	-	-	o
Probable enoyl-CoA hydratase echA8	1	Mb1099c	27273	774	257	1	Rv1070c	27273	774	257	echA8	Could possibly oxidize fatty acids using specific components	Mb0727	o	-	o
Putative cystathionine beta-synthase MT1108;	7	Mb1106	48635	1395	464	7	Rv1077	48635	1395	464	cbs	Thought to be involved in homocysteine transulfuration	Mb0729	-	-	o
Transcription elongation factor GreA	2	Mb1109c	17855	495	164	2	Rv1080c	17855	495	164	greA	Necessary for efficient RNA polymerase transcription elongation past template-encoded arresting sites.	Mb0730	-	-	o
Serine hydroxymethyltransferase 1;	7	Mb1123	46188	1281	438	7	Rv1093	46216	1281	438	glyA1	Key enzyme in the biosynthesis of purines, lipids, hormones and other components	Mb0736	-	-	o
Fumarate hydratase class II	7	Mb1128c	50141	1425	474	7	Rv1098c	50141	1425	474	fum	Involved in the tricarboxylic acid cycle. Catalyzes the reversible hydration of fumarate to L-malate	Mb0737	-	-	o
Fructose-1,6-bisphosphatase class 2	10	Mb1129c	38084	1089	362	10	Rv1099c	38084	1089	362	glpX	Catalyzes the hydrolysis of fructose 1,6-bisphosphate to fructose 6-phosphate	Mb0740	o	-	o
Antitoxin VapB32	10	Mb1143	6973	198	65	0	Rv1113	6973	198	65	vapb32	Antitoxin component of a type II toxin-antitoxin (TA) module	Mb0741	-	-	o
5-methyltetrahydropteroyltriglutamate--homocysteine methyltransferase;	7	Mb1164c	81549	2280	759	7	Rv1133c	81582	2280	759	metE	Catalyzes the transfer of a methyl group from 5-methyltetrahydrofolate to homocysteine resulting in methionine formation	Mb0742	-	-	o
Putative pterin-4-alpha-carbinolamine dehydratase	16	Mb1191c	10380	285	94	10	Rv1159A	10380	285	94	Mb1191c	catalytic activity	Mb0743	-	-	o
ESAT-6-like protein EsxJ/EsxK	10	Mb1229	10993	297	98	3	Rv1197	10963	297	98	esxK	Unknown	Mb0744	-	-	o
ESAT-6-like protein EsxL	10	Mb1230	9972	285	94	3	Rv1198	9928	285	94	esxL	Unknown	Mb0752c	-	-	o
2,3,4,5-tetrahydropyridine-2,6-dicarboxylate N-succinyltransferase;	7	Mb1233c	32609	954	317	7	Rv1201c	32642	954	317	dapD	Catalyzes the conversion of the cyclic tetrahydrodipicolinate (THDP) into the acyclic N-succinyl-L-2-amino-6-oxopimelate using succinyl-CoA	Mb0754	o	o	o
Putative O-methyltransferase Mb1252c	7	Mb1252c	23023	648	224	7	Rv1220c	23033	648	224	Mb1252c	one of the primary rRNA binding proteins, it binds specifically to the 5'-end of 16S ribosomal RNA	Mb0755	-	-	o
Malate dehydrogenase	7	Mb1272	34289	990	329	7	Rv1240	34322	990	329	mdh	Involved in the conversion of malate to oxaloacetate	Mb0759	-	-	o
Antitoxin RelB	10	Mb1279c	9767	270	89	0	Rv1247c	9767	270	89	relB	Has been seen to bind DNA in complex with toxin RelE but not alone.	Mb0775c	-	o	-
Multifunctional 2-oxoglutarate metabolism enzyme	7	Mb1280c	134001	3645	1214	7	Rv1248c	135902	3645	1231	kgd/sucA	catalyzes the overall conversion of 2-oxoglutarate to succinyl-CoA and CO2	Mb0784c	o	o	o
Serine/threonine-protein kinase PknH	9	Mb1297c	63697	1791	596	9	Rv1266c	66754	1881	626	pknH	May regulate bacterial growth in response to external signals	Mb0810	-	o	-
Protein Mb1300c	3	Mb1300c	12550	375	124	3	Rv1269c	12550	375	124	Mb1300c	unknown	Mb0823	-	o	-
Putative lipoprotein LprA	3	Mb1301c	24903	375	244	3	Rv1270c	24873	375	244	lprA	Constitutes a host TLR2 agonist	Mb0824	o	-	-
Uncharacterized protein Mb1315	10	Mb1315	18157	492	163	7	Rv1284	18189	492	164	canA/Mb1315	Carbonate dehydratase activity	Mb0826	-	-	o
Transcription termination factor Rho;	2	Mb1329	65101	1809	602	2	Rv1297	65133	1809	602	rho	Facilitates transcription termination by a mechanism that involves Rho binding to the nascent RNA, and release of the mRNA from DNA template	Mb0837c	-	-	o
ATP synthase subunit b, F(0) sector	7	Mb1338	18325	516	171	7	Rv1306	18325	516	171	atpF	Produces ATP from ADP in the presence of a proton or sodium gradient	Mb0838c	-	o	o
ATP synthase subunit alpha	7	Mb1340	59288	1650	549	7	Rv1308	59288	1650	549	atpA	Produces ATP from ADP in the presence of a proton gradient across the membrane	Mb0847c	-	-	o
ATP syntase gamma chain	7	Mb1341	33890	918	305	7	Rv1309	33890	918	305	atpG	Produces ATP from ADP in the presence of a proton gradient across the membrane	Mb0854c	o	o	-
ATP synthase subunit beta; F1 sector	7	Mb1342	53094	1461	486	7	Rv1310	53094	1461	486	atpD	F1F0 ATP synthase produces ATP from ADP in the presence of a proton gradient across the membrane	Mb0881c	-	o	-
Uncharacterized protein Mb1359	7	Mb1359	32138	915	304	7	Rv1324	32170	915	304	Mb1359	Protei disulfide oxidoreductase activity	Mb0882	-	-	o
Glycogen phosphorylase	7	Mb1363	95489	2512	863	7	Rv1328	95515	2512	863	glgP	Phosphorylase is an important allosteric enzyme in carbohydrate metabolism	Mb0908c	o	o	o
Putative lipoprotein LprF	3	Mb1403	26852	786	261	3	Rv1368	26852	786	261	lprF	Might be involved in transporting short diacylated glycolipids to the cell outer membrane	Mb0913c	-	o	o
Bifunctional protein PyrR	9	Mb1414	20627	582	193	9	Rv1379	20627	582	193	pyrR	Regulates the transcription of the pyrimidine nucleotide (pyr) operon in response to exogenous pyrimidines	Mb0920	o	o	o
DNA-directed RNA polymerase subunit omega	2	Mb1425	11810	333	110	2	Rv1390	11842	333	110	rpoZ	Promotes RNA polymerase assembly	Mb0922c	-	-	o
S-adenosylmethionine synthase	7	Mb1427	42985	1212	403	7	Rv1392	43047	1212	403	metK	Catalyzes the formation of S-adenosylmethionine from methionine and ATP	Mb0923	-	-	o
Lipoprotein LprG	3	Mb1446c	24548	711	236	3	Rv1411c	24548	711	236	lprG	Binds di- and triacylated phosphatidyl-myo-inositol mannosides; constitues a host TLR2 agonist (Toll-like receptor	Mb0929	o	o	-
Riboflavin synthase	7	Mb1447	21320	606	201	7	Rv1412	21320	606	201	ribE	Catalyzes the dismutation of two molecules of 6,7-dimethyl-8-ribitylllumazine resulting in the formation of riboflavin	Mb0948c	-	o	o
Glyceraldehyde-3-phosphate dehydrogenase	7	Mb1471	35924	1020	339	7	Rv1436	35956	1020	339	gap	Catalyzes the oxidative phosphorylation of glyceraldehyde 3-phosphate to 1,3-biosphosphoglycerate	Mb0951	-	-	o
Phosphoglycerate kinase	7	Mb1472	42512	1239	412	7	Rv1437	42512	1239	412	pgk	Involved in the second phase of glycolysis (second step)	Mb0954c	-	-	o
Triosephosphate isomerase	7	Mb1473	27371	786	261	7	Rv1438	27403	786	261	tpi	Involved in the gluconeogenesis	Mb0955c	-	-	o
Transaldolase	7	Mb1483c	40691	1122	373	7	Rv1448c	40721	1122	373	tal	Transaldolase is important for the balance of metabolites in the pentose-phosphate pathway	Mb0956c	o	o	o
Transketolase	7	Mb1484c	75508	2103	700	7	Rv1449c	75589	2103	700	tkt	This enzyme, together with transaldolase, provides a link between the glycolytic and pentose-phosphate pathways	Mb0959	-	o	o
Probable enoyl-CoA hydratase echA12	1	Mb1507	30533	858	285	1	Rv1472	30575	858	285	echA12	Could possibly oxidize fatty acids using specific components	Mb0971c	-	o	o
Aconitate hydratase A	7	Mb1511c	102417	2832	943	7	Rv1475c	102417	2832	943	acn	Involved in tricarboxylic acid cycle	Mb0976	-	-	o
Peptidoglycan endopeptidase RipB;	0	Mb1514	24624	726	241	0	Rv1478	24624	726	241	ripB/Mb1514	Peptidoglycan endopeptidase that cleaves the bond between D-glutamate and meso-diaminopimelate	Mb0977	-	-	o
Uncharacterized protein Mb1524	3	Mb1524	41250	1146	381	3	Rv1488	41282	1146	381	Mb1524	Unknown	Mb0984A	-	-	o
Uncharacterized oxireductase MB1570	1	Mb1570	36821	1026	341	1	Rv1543	36821	1026	341	Mb1570	Thought to reduce acyl-CoA esters of fatty acids to fatty aldehydes	Mb1009	-	o	-
Putative nitroreductase Mb1584	10	Mb1584	16348	447	148	10	Rv1558	16348	447	148	Mb1584	Involved in a F420-dependent anti-oxidant mechanism that protects M.bovis against oxidative stress and bactericidal agents	Mb1010	o	-	-
Imidazoleglycerol-phosphate dehydratase; Short=IGPD	7	Mb1627	22770	633	210	7	Rv1601	22770	633	210	hisB	Imidazoleglycerol-phosphate dehydratase activity	Mb1034c	-	o	o
Anthranilate synthase component 1	7	Mb1635	55817	1551	516	7	Rv1609	55849	1551	516	trpE	Part of heterotetrameric complex that catalyzes the two-step biosynthesis of anthranilate, an intermediate in the biosynthesis of L-tryptophan	Mb1043c	-	-	o
Indole-3-glycerol phosphate synthase	7	Mb1637	28023	819	272	7	Rv1611	28023	819	272	trpC	Tryptophan biosynthesis pathway (fourth step)	Mb1051	-	o	o
Pyruvate kinase	7	Mb1643	50653	1419	472	7	Rv1617	50699	1419	472	pykA	Produces phosphoenol pyruvate in glycolysis	Mb1067c	-	o	o
Probable transcriptional regulatory protein pdtaR	9	Mb1652	22669	618	205	9	Rv1626	22669	618	205	Mb1652	Member of the two-component regulatory system pdtaR/pdtaS	Mb1099c	o	o	o
DNA polymerase I	2	Mb1655	98472	2715	904	2	Rv1629	98472	2715	904	polA	In addition to polymerase activity, this DNA polymerase exhibits 3'-5' and 5'-3' exonuclease activity.	Mb1100c	-	o	-
30S ribosomal protein S1	2	Mb1656	53232	1446	481	2	Rv1630	53202	1446	481	rpsA	Binds mRNA, facilitating recognition of most mRNAs by the 30S ribosomal subunit during translation initiation	Mb1103c	-	o	-
Universal stress protein MT1672	10	Mb1662	15312	441	146	10	Rv1636	15312	441	146	TB15.3	Response to antibiotic. Response to stress.	Mb1106	-	o	o
Translation initiation factor IF-3	2	Rv1668	22315	606	201	2	Rv1641	22333	606	201	infC	IF-3 binds to the 30S ribosomal subunit and shifts the equilibrium between 70S ribosomes and their 50S and 30S subunits in favor of the free subunits	Mb1109c	o	-	o
Argininosuccinate synthase	7	Mb1686	43682	1197	398	7	Rv1658	43682	1197	398	argG	Arginine biosynthesis	Mb1123	o	o	o
50S ribosomal protein L20	2	Mb1670	14527	390	129	2	Rv1643	14527	390	129	rplT	Binds directly to the 23S rRNA	Mb1124	-	o	-
Uncharacterized protein Mb1767	10	Mb1767	10606	285	94	10	Rv1738	10606	285	94	Mb1767	Response to host immune response	Mb1126	-	o	-
L-gulono-1,4-lactone dehydrogenase	7	Mb1800	48045	1287	428	7	Rv1771	48045	1287	428	Mb1800	Possibly involved in biosynthesis of L-ascorbic acid	Mb1128c	-	o	o
ESX-5 secretion system protein eccB5	3	Mb1811	53702	1521	506	3	Rv1782	53721	1521	506	eccB5	Part of the ESX-5 specialized secretion system, which is responsible for the secretion of EsxN	Mb1129c	-	-	o
ESAT-6-like protein EsxN	10	Mb1821	9942	285	94	3	Rv1793	9942	285	94	esxN	Unknown	Mb1143	-	-	o
ESX-5 secretion system protein eccD5;	3	Mb1823	53463	1512	503	3	Rv1795	53435	1512	503	eccD5	Part of the ESX-5 specialized secretion system	Mb1164c	o	o	o
Uncharacterized protein Mb1826	10	Mb1826	67756	1833	610	10	Rv1798	67756	1833	610	eccA5/Mb1826	EccA5 exhibits ATPase activity and may provide energy for the export of ESX-5 substrates	Mb1175	-	o	-
Protein translocase subunit SecA 2	3	Mb1852	88952	2427	808	3	Rv1821	88952	2427	808	secA2	Part of the Sec protein translocase complex	Mb1191c	-	-	o
Glycine cleavage system H protein	7	Mb1857	14148	405	134	7	Rv1826	14238	405	134	gcvH	The glycine cleavage system catalyzes the degradation of glycine	Mb1207c	o	-	-
Uncharacterized protein Mb1858	10	Mb1858	17251	489	162	10	Rv1827	17251	489	162	garA/cfp17	Involved in regulation of glutamate metabolism	Mb1213	o	-	-
Uncharacterized protein MT1877	10	Mb1860	18061	495	164	10	Rv1829	18115	495	164	Mb1860	Nuclease activity	Mb1228	-	o	-
Glycine dehydrogenase (decarboxylating)	7	Mb1863	99421	2826	941	7	Rv1832	99511	2826	941	gcvP	The glycine cleavage system catalyzes the degradation of glycine	Mb1229	-	o	o
Uncharacterized protein MT1884	10	Mb1867c	69605	2034	677	10	Rv1836c	69677	2034	677	Mb1867c	Unknown	Mb1230	o	-	o
Malate synthase G	7	Mb1868c	80403	2226	741	7	Rv1837c	80403	2226	741	glcB	Involved in glycolate utilization, an alternative to the tricarboxylic acid cyc	Mb1233c	-	o	o
Alanine and proline-rich secreted protein Apa	3	Mb1891	32687	978	325	3	Rv1860	32721	978	325	apa	Functions as an adhesin, binds to mouse macrophages via mannose residues	Mb1252c	-	-	o
Putative L-lactate dehydrogenase	7	Mb1903c	45328	1245	414	7	Rv1872c	45342	1245	414	lldD2	Involved in respiration; catalyzes conversion of lactate into pyruvate	Mb1272	-	o	o
Bacterioferritin	7	Mb1907	18341	480	159	2	Rv1876	18341	480	159	bfr	Involved in iron storage	Mb1279c	-	-	o
Secreted chorismate mutase	10	Mb1917c	21945	600	199	10	Rv1885c	21945	600	199	Mb1917c	Converts chorismate to prephenate in the biosynthesis of tyrosine and phenylalanine.May play some role in the pathogenicity	Mb1280c	-	-	o
Diacylglycerol acyltransferase/mycolyltransferase Ag85B	1	Mb1918c	34581	978	325	1	Rv1886c	34581	978	325	fbpB	Possesses a mycolyltransferase activity required for the biogenesis of trehalose dimycolate (cord factor)	Mb1297c	-	-	o
Putative S-adenosyl-L-methionine-dependent methyltransferase Mb1931c	10	Mb1931c	33267	912	303	10	Rv1896c	33267	912	303	Mb1931c	Exhibits S-adenosyl-L-methionine-dependent methyltransferase activity	Mb1300c	-	-	o
Catalase-peroxidase	0	Mb1943c	80530	2223	740	0	Rv1908c	80605	2223	740	katG	Multifunctional enzyme, exhibiting both a catalase and a peroxynitritase activities	Mb1301c	o	o	o
Isocitrate lyase 2	7	Mb1950	85319	2301	766	7	Rv1915	40490	1104	367	aceA	Catalyzes the formation of succinate and glyoxylate from isocitrate	Mb1311c	-	o	-
							Rv1916	44581	1197	367			Mb1315	-	-	o
Immunogenic protein MPB63	3	Mb1961c	16514	480	159	3	Rv1926c	16514	480	159	mpt63/mpb63	Unknown	Mb1327	-	o	-
Probable thiol peroxidase	0	Mb1967	16896	498	165	0	Rv1932	16896	498	165	tpx	Has antioxidant activity.	Mb1329	-	-	o
Immunogenic protein MPB64;	3	Mb2002c	24823	687	228	3	Rv1980c	24855	687	228	mpt64/mpb64	Cellular response to starvation	Mb1331	-	o	-
Ribonucleoside-diphosphate reductase subunit beta nrdF1	2	Mb2003c	36633	969	322	2	Rv1981c	36590	969	322	nrdF1	Provides the precursor necessary for DNA synthesis	Mb1338	-	-	o
Probable cutinase Mb2006c	3	Mb2006c	21782	654	217	3	Rv1984c	21782	654	217	cfp21	Hydrolyzes cutin	Mb1340	-	o	o
Uncharacterized protein Mb2011c	16	Mb2011c	20249	561	186	10	Rv1989c	20281	561	186	Mb2011c	Unknown	Mb1341	-	-	o
Uncharacterized protein MT2054	7	Mb2021c	27322	777	258	10	Rv1998c	27253	777	258	Mb2021c	Catalytic activity	Mb1342	-	o	o
Uncharacterized protein MT2089	10	Mb2055c	8870	240	79	10	Rv2030C	74930	2046	681	Mb2055c	Response to antibiotic.	Mb1358	-	o	-
		Mb2056c	66540	1821	606						Mb2056c	Response to antibiotic	Mb1359	-	o	o
14 kDa antigen	0	Mb2057c	16227	435	144	0	Rv2031c	16227	435	144	hspX	Has a proposed role in maintenance of long-term viability during latent, asymptomatic infections	Mb1361c	-	o	-
Putative NAD(P)H nitroreductase acg	10	Mb2058	36575	996	331	10	Rv2032	36559	996	331	acg	Oxidoreductase activity	Mb1362c	-	o	-
Beta-lactamase	7	Mb2094c	32568	924	307	7	Rv2068c	32568	924	307	blaC	Plays a primary role in the intrinsic resistance of Mycobacteria to beta-lactam antibiotics	Mb1363	-	o	o
Proteasome subunit alpha	7	Mb2133c	26691	747	248	7	Rv2109c	26881	747	248	prcA	Component of the proteasome core	Mb1387	o	-	-
Proteasome subunit beta;	7	Mb2134c	30273	876	291	7	Rv2110c	30305	876	291	pcrB	Component of the proteasome core	Mb1403	-	-	o
Prokaryotic ubiquitin-like protein Pup;	10	Mb2135c	6944	195	64	10	Rv2111c	6944	195	64	pup	Protein modifier that is covalently attached to lysine residues of substrate proteins	Mb1414	-	-	o
Pup deamidase/depupylase	10	Mb2136c	58316	1608	535	10	Rv2112c	55179	1665	505	dop	Hydrolase activity	Mb1423	o	-	-
Proteasome-associated ATPase	3	Mb2139c	67401	1830	609	3	Rv2115c	67401	1830	609	mpa	ATPase which is responsible for recognizing, binding, unfolding and translocation of pupylated proteins into the bacterial 20S proteasome core particle	Mb1425	-	-	o
UPF0098 protein Mb2164c	10	Mb2164c	18634	531	176	10	Rv2140c	18634	531	176	Tb18.6	Identical protein binding	Mb1427	o	o	o
Cell wall synthesis protein Wag31	3	Mb2169c	28277	783	260	3	Rv2145c	28277	783	260	wag31	Important for maintaining cell shape and cell wall integrity by localizing peptidoglycan synthesis to the cell poles	Mb1446c	o	o	o
UDP-N-acetylmuramoyl-L-alanyl-D-glutamate--2,6-diaminopimelate ligase	3	Mb2182c	55341	1608	535	3	Rv2158c	55341	1608	535	murE	Involved in cell wall formation; peptidoglycan biosynthesis	Mb1447	-	-	o
Transcriptional regulator MraZ	10	Mb2190c	15912	432	143	10	Rv2166c	15912	432	143	mraZ	Transcription factor activity	Mb1454	-	o	o
Ubiquinol-cytochrome c reductase cytochrome c subunit	7	Mb2217	29120	843	280	7	Rv2194	29138	843	280	qcrC	Iron ion binding	Mb1471	o	o	o
Probable transport accessory protein MmpS3	3	Mb2221c	30955	900	299	3	Rv2198c	30955	900	299	mmpS3	Unknown	Mb1472	-	o	o
Adenosine kinase	7	Mb2225c	34440	975	324	7	Rv2202c	34472	975	324	adoK	ATP dependent phopshorylation of adenosine to monophosphate derivatives	Mb1473	-	o	o
Protein Mb2227c	10	Mb2227c	12544	357	118	10	Rv2204c	12544	357	118	Mb2227c	Iron-sulfur cluster assembly	Mb1483c	o	o	o
Branched-chain-amino-acid aminotransferase	7	Mb2233c	39608	1107	368	7	Rv2210c	39666	1107	368	ilvE	Thought to catalyze the first reaction in the catabolism of the essential branched chain amino acids leucine, isoleucine, and valine	Mb1484c	-	o	o
Probable cytosol aminopeptidase;	7	Mb2236	53415	1548	515	7	Rv2213	53481	1548	515	pepB	Presumably involved in the processing and regular turnover of intracellular proteins.	Mb1489c	-	o	-
Dihydrolipoyllysine-residue acetyltransferase component of piruvate dehydrogenase complex ;	7	Mb2238	57088	1662	553	7	Rv2215	57088	1662	553	dlaT	Component of piruvate dehydrogenase complex, that catalyzes the overall conversion of pyruvate to acetyl-CoA and Co2	Mb1507	-	o	o
Epimerase family protein Mb2239	10	Mb2239	31672	906	301	10	Rv2216	31672	906	301	Mb2239	Cholesterol catabolic process	Mb1511c	o	o	o
Glutamine synthetase 1	7	Mb2244	53538	1437	478	7	Rv2220	53570	1437	478	glnA1	Involved in glutamine biosynthesis	Mb1514	-	-	o
Putative hydrolase Mb2248c	3	Mb2248c	55892	1563	520	3	Rv2224c	55924	1563	520	Mb2248c	Hydrolase activity	Mb1524	-	-	o
Putative GTP cyclohydrolase 1 type 2	10	Mb2255c	39598	1140	379	10	Rv2230c	39598	1140	379	Mb2255c	Metal ion binding	Mb1563	-	o	-
Pyruvate dehydrogenase E1 component	7	Mb2265	100316	2706	901	7	Rv2241	103440	2706	930	aceE	Involved in energy metabolism; contributes to acetyl-CoA production as part of pyruvate dehydrogenase complex	Mb1570	-	-	o
Meromycolate extension acyl carrier protein	1	Mb2268	12491	348	115	1	Rv2244	12491	348	115	acpM	Involved in fatty acid biosynthesis (mycolic acids synthesis);	Mb1584	-	-	o
3-oxoacyl-[acyl-carrier-protein] synthase 1	1	Mb2269	43284	1251	416	1	Rv2245	43316	1251	416	kasA	Involved in fatty acid biosynthesis (mycolic acids synthesis);	Mb1627	-	-	o
3-oxoacyl (acyl carrier protein) synthase 2	1	Mb2270	46389	1317	438	1	Rv2246	44277	1317	417	kasB	Involved in fatty acid biosynthesis (mycolic acids synthesis);	Mb1635	-	-	o
Uncharacterized protein Rv2277c	7	Mb2300c	31830	900	299	7	Rv2277c	32163	906	301	Mb2300c	Glycerophosphodiester phosphodiesterase activity	Mb1637	-	-	o
Haloalkane dehalogenase 1	7	Mb2318	33358	903	300	7	Rv2296	33358	903	300	dhmA1	Catalyzes hydrolytic cleavage of carbon-halogen bonds in halogenated aliphatic compounds	Mb1638	-	o	-
Chaperone protein HtpG;	0	Mb2321c	72961	1944	647	0	Rv2299c	72961	1944	647	htpG	Molecular chaperone involved in protein folding. Has ATPase activity.	Mb1639	-	o	-
Probable cutinase cut2	3	Mb2323	23894	693	230	3	Rv2301	23926	693	230	cut2	Hydrolysis of cutin	Mb1643	-	o	o
Uncharacterized protein Mb2324	10	Mb2324	8590	243	80	10	Rv2302	8591	243	80	Mb2324	Unknown	Mb1652	-	o	o
UPF0603 protein MT2410	3	Mb2374	70030	1983	660	3	Rv2345	70030	1983	660	Mb2374	May play a role in septum formation	Mb1655	-	o	o
Chaperone protein DnaJ 2	0	Mb2394c	40457	1149	382	0	Rv2373c	40489	1149	382	dnaJ2	Acts as a co-chaperone. Stimulates, jointly with GRPE, the ATPase activity of DNAK	Mb1656	o	o	o
Low molecular weight antigen MTB12	3	Mb2397c	16635	507	168	3	Rv2376c	16635	507	168	cfp2	May play a role in the development of protective immune responses	Mb1662	-	-	o
Sulfite reductase [ferredoxin]	7	Mb2412	62997	1692	563	7	Rv2391	62112	1692	555	sir	Catalyzes the reduction of sulfite to sulfide	Mb1668	-	-	o
Putative ribonuclease Z	10	Mb2430	29472	822	280	10	Rv2407	28707	822	273	rnz	Probably involved in tRNA maturation,	Mb1670	-	-	o
Gamma-glutamyl phosphate reductase	7	Mb2451c	43745	1248	415	7	Rv2427c	43745	1248	415	proA	Involved in proline biosynthesis pathway	Mb1684	-	o	-
50 Ribosomal protein L27	2	Mb2468c	8968	261	86	2	Rv2441c	8968	261	86	rpmA	Involved in translation mechanisms	Mb1686	-	-	o
50S ribosomal protein L21	2	Mb2469c	11151	315	104	2	Rv2442c	11020	315	103	rplU	This protein binds to 23S rRNA in the presence of protein L20	Mb1761c	-	o	-
Nucleoside diphosphate kinase	7	Mb2472c	14475	411	136	7	Rv2445c	14508	411	136	ndkA	Major role in the synthesis of nucleoside triphosphates other than ATP	Mb1767	-	-	o
Valine--tRNA ligase	2	Mb2475c	98800	2631	886	2	Rv2448c	98800	2631	886	valS	Involved in translation mechanisms. Catalyzes the attachment of valine to tRNA(Val).	Mb1800	-	-	o
2-oxoglutarate oxidoreductase subunit KorB;	7	Mb2481c	40143	1122	373	7	Rv2454c	40143	1122	373	Mb2481c	Probably involved in cellular metabolism	Mb1811	-	o	o
ATP-dependent Clp protease proteolytic subunit 2;	7	Mb2487c	23508	645	214	7	Rv2460c	23540	645	214	clpP2	Cleaves peptides in various proteins in a process that requires ATP hydrolysis	Mb1821	o	o	o
ATP-dependent Clp protease proteolytic subunit 1	7	Mb2488c	21676	603	200	7	Rv2461c	21708	603	200	clpP1	Cleaves peptides in various proteins in a process that requires ATP hydrolysis	Mb1822	-	o	-
Trigger factor	3	Mb2489c	50560	1401	466	3	Rv2462c	50616	1401	466	tig	Involved in protein export	Mb1823	-	-	o
Ribose-5-phosphate isomerase B	7	Mb2492c	17278	489	162	7	Rv2465c	17278	489	162	rpiB	Interconverts ribose-5-phosphate and ribulose-5-phosphate	Mb1826	-	-	o
Thioredoxin-like reductase Rv2466c	10	Mb2493c	23035	604	207	10	Rv2466c	23035	624	207	Mb2493c	thiosulfate sulfurtransferase activity	Mb1852	-	-	o
Energy-dependent translational throttle protein EttA;	3	Mb2504c	61893	1677	558	3	Rv2477c	61893	1677	558	Mb2504c	Thought to be involved in active transport of macrolide across the membrane	Mb1857	o	-	o
Citrate lyase subunit beta-like protein	7	Mb2526c	28886	822	273	7	Rv2498c	28886	822	273	citE	May play a role in fatty acid biosynthesis	Mb1858	o	-	o
Antitoxin VapB39	0	Mb2559Ac	7994	225	74	0	Rv2530A	7994	225	74	vapB39	Unknown	Mb1860	-	-	o
Elongation factor P	2	Mb2563c	20375	564	187	2	Rv2534c	20407	564	187	efp	Involved in peptide bond synthesis.	Mb1863	-	o	o
Alanine--tRNA ligase	2	Mb2585c	97311	2715	904	2	Rv2555c	97357	2715	904	alaS	Involved in translation mechanism	Mb1867c	-	o	o
UPF0047 protein Rv2556c	10	Mb2586c	13892	390	129	10	Rv2556c	14355	390	133	Mb2586c	Unknown	Mb1868c	o	o	o
Uncharacterized protein Mb2587	16	Mb2587	24277	675	224	10	Rv2557	24295	675	224	Mb2587	Thought to be involved in the persistence in the host	Mb1874c	-	o	-
Uncharacterized protein Mb2588	16	Mb2588	25700	711	236	10	Rv2558	25718	711	236	Mb2588	Thought to be involved in the persistence in the host	Mb1886c	o	o	-
Uncharacterized protein Mb2606c	3	Mb2606c	15761	465	154	3	Rv2576c	15793	465	154	Mb2606c	Unknown	Mb1891	o	o	o
Probable transport accessory protein MmpS3	2	Mb2613	32498	927	308	2	Rv2582	32371	927	308	ppiB	PPIases accelerate the folding of proteins	Mb1898	-	o	-
Probable transcriptional regulatory protein Mb2635c	10	Mb2635c	26799	756	251	10	Rv2603c	26799	756	251	Mb2635c	Regulation of transcription	Mb1900c	-	o	-
Pyridoxal 5'-phosphate synthase subunit PdxS;	7	Mb2638C	31365	900	299	7	Rv2606c	31365	900	299	pdxS	Possibly involved in the biosynthesis of pyridoxine/pyridoxal 5-phosphate biosynthesis	Mb1903c	-	-	o
Universal stress protein MT2698	10	Mb2656	31652	894	297	10	Rv2623	31652	894	297	TB31.7	Response to stress	Mb1907	o	-	o
Universal stress protein MT2699	10	Mb2657c	29400	819	272	10	Rv2624c	29400	819	272	Mb2657c	Response to stress	Mb1917c	-	o	o
Hypoxic response protein 1	10	Mb2659c	15518	432	143	10	Rv2626c	15518	432	143	hrp1/Mb2659c	Metal ion binding	Mb1918c	o	o	o
Uncharacterized protein MT2704	10	Mb2662	40840	1125	374	10	Rv2629	40840	1125	374	Mb2662	A member of the dormancy regulon. Induced in response to reduced oxygen tension (hypoxia) and low levels of nitric oxide (NO).	Mb1926	o	-	-
Uncharacterized protein Mb2665c	10	Mb2665c	10083	282	93	10	Rv2632c	10083	282	93	Mb2665c	Function unknown	Mb1931c	-	-	o
Uncharacterized protein MT2750	10	Mb2695C	26250	696	231	10	Rv2676C	26250	696	231	Mb3695c	Function unknown	Mb1943c	-	o	o
Iron-dependent repressor IdeR	9	Mb2730	25233	693	230	9	Rv2711	25233	693	230	ideR	Transcriptional regulatory protein, iron-binding repressor of siderophore biosynthesis and iron uptake	Mb1950 Rv 1916	o	o	o
Uncharacterized protein Mb2735	10	Mb2735	24574	687	228	10	Rv2716	24574	687	228	Mb2735	Catalytic activity	Mb1961c	o	o	o
35 kDa protein	10	Mb2765c	29258	813	270	10	Rv2744c	29258	813	270	35Kd_ag	Unknown	Mb1967	o	o	o
4-hydroxy-tetrahydrodipicolinate synthase	7	Mb2774c	30858	903	300	7	Rv2753c	30858	903	300	dapA	Catalyzes the condensation of S- aspartate-beta-semialdehyde and pyruvate to 4-hydroxy-tetrahydrodipicolinate	Mb2002c	o	o	o
4-hydroxy-tetrahydrodipicolinate reductase	7	Mb2795C	25759	738	245	7	Rv2773c	25733	738	245	dabB	Involved in biosynthesis of diaminopimelate and lysine from aspartate semialdehyde	Mb2003c	-	o	o
Polyribonucleotide nucleotidyltransferase;	2	Mb2806c	79734	2259	752	2	Rv2783c	79735	2259	752	gpsI	Involved in mRNA degradation.	Mb2006c	o	o	o
30S ribosomal protein S15	2	Mb2808c	10443	270	89	2	Rv2785c	10475	270	89	rpsO	One of the primary rRNA binding proteins, it binds specifically to the 5'-end of 16S ribosomal RNA	Mb2011c	-	-	o
Translation initiation factor IF-2	2	Mb2864c	94009	2703	900	2	Rv2839c	94041	2703	900	infB	If-2 protects formylmethionyl-tRNA from spontaneous hydrolysis and promotes its binding to the 30S ribosomal subunits	Mb2021c	-	-	o
Proline--tRNA ligase	2	Mb2870c	63319	1742	582	2	Rv2845c	63302	1742	582	proS	Catalyzes the attachment of proline to tRNA	Mb2055c	-	-	o
Probable aldehyde dehydrogenase	7	Mb2883c	48259	1368	455	7	Rv2858c	48259	1368	455	aldC	Aldehyde dehydrogenase activity	Mb2056c	-	-	o
4-hydroxy-3-methylbut-2-en-1-yl diphosphate synthase (flavodoxin)	10	Mb2893c	40406	1164	387	10	Rv2868c	40482	1164	387	ispG	Converts 2C-methyl-D-erythritol 2,4-cyclodiphosphate (ME-2,4cPP) into 1-hydroxy-2-methyl-2-(E)-butenyl 4-diphosphate	Mb2057c	o	o	o
Cell surface lipoprotein MPB83;	3	Mb2898	22070	663	220	3	Rv2873	22070	663	220	mpt83/mpb83	Response to host immune response	Mb2058	-	-	o
Immunogenic protein MPB70;	3	Mb2900	19073	582	193	3	Rv2875	19073	582	193	mpt70/mpb70	unknown	Mb2078c	-	o	-
Soluble secreted antigen MPT53	3	Mb2903c	18383	522	173	3	Rv2878c	18383	522	173	mpb53/mpt53	Disulfide oxidoreductase that catalyzes the oxidation of reduced, unfolded secreted proteins to form disulfide bonds.	Mb2094c	-	o	o
Ribosome-recycling factor	2	Mb2906c	20828	558	185	2	Rv2882c	20828	558	185	frr	Responsible for the release of ribosomes from messenger RNA at the termination of protein biosynthesis	Mb2133c	-	o	o
Putative amidase AmiC	7	Mb2912c	50916	1422	473	7	Rv2888c	50916	1422	473	amiC	Hydrolyzes a monocarboxylic acid amide and generates a monocarboxylate	Mb2134c	-	o	o
Elongation factor Ts	2	Mb2913c	28875	816	271	2	Rv2889c	28755	816	271	tsf	Associates with the EF-TU.GDP complex and induces the exchange of GDP to GTP	Mb2135c	-	-	o
30S ribosomal protein S2	2	Mb2914c	31089	864	287	2	Rv2890c	31089	864	287	rpsB	Involved in translation mechanism.	Mb2136c	-	-	o
Uncharacterized protein Mb2919c	7	Mb2919c	30571	852	283	7	Rv2895c	30603	852	283	viuB	Thought to be involved in intracellular removal of iron from iron-mycobactin complex.Mycobactin is an iron-chelating compound	Mb2139c	-	-	o
50S ribosomal protein L19	2	Mb2928c	13013	342	113	2	Rv2904c	13013	342	113	rplS	This protein is located at the 30S-50S ribosomal subunit interface and may play a role in the structure and function of the aminoacyl-tRNA binding site	Mb2142c	-	o	-
UPF0109 protein Mb2932c	10	Mb2932c	8521	243	80	10	Rv2908c	8521	243	80	Mb2932c	RNA binding	Mb2164c	o	o	o
30S ribosomal protein S16	2	Mb2933c	17437	489	162	2	Rv2909c	17437	489	162	rpsP	Involved in translation mechanism	Mb2165c	-	o	-
Nitrogen regulatory protein P-II	9	Mb2943c	12227	339	112	9	Rv2919c	12227	339	112	glnB	P-II-UMP allows the deadenylylation of glutamine synthetase (gs), thus activating the enzyme	Mb2169c	o	o	o
Uncharacterized protein Mb2948c	10	Mb2948c	14854	414	137	10	Rv2923c	14854	414	137	Mb2948c	unknown	Mb2182c	-	-	o
Uncharacterized protein Mb2952c	10	Mb2952c	26954	738	245	10	Rv2927c	26986	738	245	MB2952c	Growth	Mb2190c	-	-	o
Probable thioesterase TesA	1	Mb2953	29152	786	261	1	Rv2928	29152	786	261	tesA	Probably involved in lipid metabolism	Mb2217	-	-	o
Mycocerosic acid synthase	1	Mb2965c	224395	6336	2111	1	Rv2940c	224379	6336	2111	mas	Catalyzes the elongation of N-fatty acyl-CoA with methylamalonyl-CoA as the elongating agent to form mycocerosyl lipids.	Mb2221c	-	-	o
Long-chain-fatty-acid--AMP ligase FadD28;	1	Mb2966	62695	1743	580	1	Rv2941	62641	1743	580	fadD28	Catalizes the activation of long-chain fatty acids as acyl-adenylates	Mb2225c	-	o	o
Putative lipoprotein LppX	3	Mb2970C	24140	702	233	3	Rv2945c	24140	702	233	lppX	Might be involved in translocating phthiocerol dimycocerosates (PDIM) from the cell membrane to the outer membrane	Mb2227c	-	-	o
Uncharacterized oxidoreductase MT3049	7	Mb2996	30355	849	282	7	Rv2971	30364	849	282	Mb2996	Oxidoreductase activity	Mb2230	-	o	-
Polyphosphate kinase	7	Mb3008	83039	2229	742	7	Rv2984	83039	2229	742	ppk	Catalyzes the reversible transfer of the terminal phosphate of ATP to form a long-chain polyphosphate (polyP).	Mb2233c	-	-	o
DNA-binding protein HU homolog	2	Mb3010c	22187	645	214	2	Rv2986c	22187	645	214	hup	Histone-like DNA-binding protein which is capable of wrapping DNA to stabilize it.	Mb2234c	-	o	-
Glutamate--tRNA ligase	2	Mb3016c	53832	1473	490	2	Rv2992c	53864	1473	490	gltS	Catalyzes the attachment of glutamate to tRNA(Glu) in a two-step reaction	Mb2236	-	-	o
3-isopropylmalate dehydrogenase	7	Mb3019c	35272	1011	336	7	Rv2995c	35306	1011	336	leuB	Involved in leucine biosynthesis	Mb2238	o	o	o
D-3-phosphoglycerate dehydrogenase	7	Mb3020c	54522	1587	528	7	Rv2996c	54554	1587	528	serA1	Involved at the first committed step in the 'phosphorylated' pathway of L-serine biosynthesis	Mb2239	-	-	o
Ketol-acid reductoisomerase	7	Mb3026c	36535	1002	337	7	Rv3001c	36535	1002	337	ilvC	Involved in the biosynthesis of branched-chain amino acids (BCAA)	Mb2244	o	o	o
Acetolactate synthase small subunit	7	Mb3027c	18187	507	168	7	Rv3002c	18187	507	168	ilvN	This protein is involved in step 1 of the subpathway that synthesizes L-valine from pyruvate	Mb2248c	-	-	o
ATP-dependent 6-phosphofructokinase	7	Mb3035c	36880	1032	343	7	Rv3010c	36880	1032	343	pfkA	Catalyzes the phosphorylation of D-fructose 6-phosphate to fructose 1,6-bisphosphate by ATP,	Mb2255c	-	-	o
Glutamyl-tRNA(Gln) amidotransferase subunit A	2	Mb3036c	51404	1485	494	2	Rv3011c	51420	1485	494	gatA	Component of the translational apparatus	Mb2265	o	o	o
Electron transfer flavoprotein subunit alpha	7	Mb3054c	31719	957	318	7	Rv3028c	31691	957	318	fixB	The electron transfer flavoprotein serves as a specific electron acceptor for other dehydrogenases	Mb2268	o	o	o
Electron transfer flavoprotein subunit beta	7	Mb3055c	28081	801	266	7	Rv3029c	28081	801	266	fixA	The electron transfer flavoprotein serves as a specific electron acceptor for other dehydrogenases	Mb2269	-	-	o
NADP-dependent alcohol dehydrogenase C	7	Mb3071	37075	1041	346	7	Rv3045	37075	1041	346	adhC	Generates aldehyde or ketone from alcohol	Mb2270	o	-	o
Ribonucleoside-diphosphate reductase subunit beta nrdF2;	2	Mb3074c	36992	975	324	2	Rv3048c	36992	975	324	nrdF2	Involved in the DNA replication pathway.	Mb2275	-	o	-
Cell division ATP-binding protein FtsE	3	Mb3129c	25596	690	229	3	Rv3102c	25728	690	230	ftsE	Part of the ABC transporter FtsEX involved in cellular division	Mb2282c	-	o	-
Peptide chain release factor 2	2	Mb3132c	42125	1137	378	2	Rv3105c	41473	1137	371	prfB	Peptide chain release factor 2 directs the termination of translation in response to the peptide chain termination codons UGA and UAA.	Mb2300c	-	-	o
Putative NAD(P)H nitroreductase MT3217	10	Mb3155	35978	999	332	10	Rv3131	37049	999	344	Mb3155	Oxidoreductase activity. This protein serves as an immunogenic antigen, inducing gamma-interferon responses	Mb2301	-	o	-
Transcriptional regulatory protein DevR (DosR)	9	Mb3157c	23294	654	217	9	Rv3133c	23294	654	217	devR/dosR	Member of the two-component regulatory system DevR/DevS (DosR/DosS) involved in onset of the dormancy response	Mb2318	-	-	o
NADH-quinone oxidoreductase subunit G	7	Mb3175	85380	2421	806	7	Rv3151	85424	2421	806	nuoG	NDH-1 shuttles electrons from NADH to quinones in the respiratory chain	Mb2321c	-	o	o
NADH-quinone oxidoreductase subunit I	7	Mb3177	23404	636	211	7	Rv3153	23466	636	211	nuoI	NDH-1 shuttles electrons from NADH to quinones in the respiratory chain	Mb2323	-	-	o
DNA-binding response regulator MtrA	9	Mb3274c	25279	687	228	9	Rv3246c	25279	687	228	mtrA	Member of the two-component regulatory system MtrA/MtrB	Mb2324	-	-	o
Adenosylhomocysteinase;	7	Mb3276c	54338	1488	495	7	Rv3248c	54324	1488	495	sahH	May play a key role in the regulation of the intracellular concentration of adenosylhomocysteine	Mb2341c	-	o	-
Probable acyl-CoA dehydrogenase fadE25	1	Mb3302c	41723	1170	389	1	Rv3274c	41723	1170	389	fadE25	Catalytic activity	Mb2362	-	o	-
Probable propionyl-CoA carboxylase beta chain 5	1	Mb3308	59326	1647	548	1	Rv3280	59354	1647	548	accD5	propionyl-CoA carboxylase activity	Mb2374	-	-	o
Putative thiosulfate sulfurtransferase SseA	7	Mb3311	33346	894	297	7	Rv3283	33320	894	297	sseA	Possibly a sulfotransferase involved in the formation of thiosulfate	Mb2394c	-	-	o
GMP synthase [glutamine-hydrolyzing]	7	Mb3429c	56028	1578	525	7	Rv3396c	56060	1578	525	guaA	Involved in Guanosine monophosphate (GMP) biosynthesis	Mb2397c	o	-	o
Uncharacterized protein Mb3433	7	Mb3433	28228	789	262	7	Rv3400	28228	789	262	Mb3433	Hydrolase activity	Mb2404c	-	o	-
60 kDa chaperonin 1	0	Mb3451c	55877	1620	539	0	Rv3417c	55877	1620	539	groEL1	Prevents misfolding and promotes the refolding and proper assembly of unfolded polypeptides generated under stress	Mb2412	-	o	o
10 kDa chaperonin	0	Mb3452c	10772	303	100	0	Rv3418c	10804	303	100	groES	Binds to CPN60 in the presence of mg-ATP and suppresses the ATPase activity of the latter	Mb2422c	-	o	-
Probable cutinase cut3	3	Mb3481	26472	789	262	3	Rv3451	26504	789	262	cut3	Cutinase activity	Mb2430	-	-	o
50S ribosomal protein L17	2	Mb3485c	19475	543	180	2	Rv3456c	19475	543	180	rplQ	Structural constituent of ribosome. Involved in translation mechanism	Mb2439c	-	o	-
DNA-directed RNA polymerase subunit alpha	2	Mb3486c	37706	1044	347	2	Rv3457c	37706	1044	347	rpoA	DNA-dependent RNA polymerase catalyzes the transcription of DNA into RNA	Mb2451c	-	o	o
30S ribosomal protein S4	2	Mb3487c	23476	606	201	2	Rv3458c	23476	606	201	rpsD	This protein binds directly to 16S ribosomal RNA	Mb2464c	-	o	-
30S ribosomal protein S13	2	Mb3489c	14351	375	124	2	Rv3460c	14351	375	124	rpsM	Involved in the binding of fMet-tRNA and, hence, in the initiation of translation	Mb2468c	-	-	o
dTDP-4-dehydrorhamnose 3,5-epimerase;	7	Mb3494	22314	609	202	7	Rv3465	22314	609	202	rmlC	Involved in dTDP-L-rhamnose biosynthesis, within the O antigen biosynthesis pathway of lipopolysaccharide biosynthesis:	Mb2469c	-	-	o
Putative acetolactate synthase large subunit IlvX;	7	Mb3539c	52040	1548	515	7	Rv3509c	52040	1548	515	ilvX	Catalyzes the conversion of 2-pyruvate molecules into acetolactate	Mb2472c	-	o	o
Acetaldehyde dehydrogenase	7	Mb3565c	32009	912	303	7	Rv3535c	32009	912	303	hsaG/Mb3565c	Catalyzes the conversion of acetaldehyde to acetyl-CoA, using NAD+ and coenzyme A	Mb2475c	-	o	o
RNA polymerase-binding transcription factor CarD	9	Mb3614c	17907	489	162	9	Rv3583c	17907	489	162	carD/Mb3614c	Controls rRNA transcription by binding to the Rna polymerase	Mb2481c	-	-	o
Putative lipoprotein LpqE	3	Mb3615	18787	549	182	3	Rv3584	18819	549	182	lpqE	Unknown	Mb2487c	-	-	o
Carbonic anhydrase 2	7	Mb3619c	21780	624	207	7	Rv3588c	21792	624	207	canB/mtcA2	Catalyzes the reversible hydration of carbon dioxide to form bicarbonate	Mb2488c	-	o	o
Probable ATP-dependent Clp protease ATP-binding subunit	7	Mb3627c	93552	2547	848	7	Rv3596c	93552	2547	848	clpC	Hydrolyzes proteins in presence of ATP	Mb2489c	-	o	o
Nucleoid-associated protein Lsr2	10	Mb3628c	12098	339	112	10	Rv3597c	12098	339	112	lsr2	DNA-bridging protein that has both architectural and regulatory roles	Mb2492c	-	-	o
Probable dihydroneopterin aldolase	7	Mb3637c	14552	402	133	7	Rv3607c	14552	402	133	folB	Catalyzes the conversion of 7,8-dihydroneoptein to 6-hydroxymethyl-7,8-dihydromonapterinand 7,8-dihydroxanthopterin in equal quantities	Mb2493c	-	-	o
ESX-1 secretion-associated protein EspD	10	Mb3644c	19835	555	184	10	Rv3614c	19835	555	184	espD/Mb3644c	Required for ESX-1 secretion	Mb2494	-	o	-
EspC protein homolog	10	Mb3645c	10795	312	103	10	Rv3615c	10795	312	103	espC/Mb3645c	Required for ESX-1 secretion	Mb2504c	-	-	o
ESX-1 secretion-associated protein EspA	10	Mb3646c	39872	1179	392	10	Rv3616c	39888	1179	392	espA	Required for virulence. Required for secretion of EsxA (ESAT-6) and EsxB (CFP-10)	Mb2515c	-	o	-
Inorganic pyrophosphatase	7	Mb3652	18297	489	162	7	Rv3628	18329	489	162	ppa	Involved in the function of cellular bioenergetics	Mb2526c	-	o	o
DNA topoisomerase 1	2	Mb3670c	102317	2805	934	2	Rv3646c	102336	2805	934	topA	The reaction catalyzed by topoisomerases LEADS to the conversion of one topological isomer of DNA to another	Mb2553c	-	o	-
Probable cold shock protein A	0	Mb3672C	7370	204	67	0	Rv3648c	7370	204	67	cspA	Possibly involved in cold acclimation processes	Mb2555Ac	-	o	-
Serine protease MT3772	7	Mb3695c	40707	1194	397	7	Rv3671c	40721	1194	397	Mb3695c	Required for M.tuberculosis resistance to oxidative stress in addition to its role in resistance to acid, which is essential for virulence	Mb2559Ac	-	-	o
CRP-like cAMP-activated global transcriptional regulator;	9	Mb3700	24791	675	224	9	Rv3676	24791	675	224	crp	Involved in transcriptional mechanism	Mb2563c	-	-	o
Aspartate-semialdehyde dehydrogenase	7	Mb3735c	36230	1038	345	7	Rv3708c	36230	1038	345	asd	Catalyzes the NADPH-dependent formation of L-aspartate-semialdehyde (L-ASA) by the reductive dephosphorylation of L-aspartyl-4-phosphate	Mb2564c	-	o	-
2-isopropylmalate synthase;	7	Mb3737	75650	2106	701	7	Rv3710	70114	1935	644	leuA	Involved in leucine biosynthesis (at the first step).	Mb2569c	-	o	-
Nucleoid-associated protein Mb3743c	10	Mb3743c	13357	402	133	10	Rv3716c	13357	402	133	Mb3743c	Binds to DNA and alters its conformation. May be involved in regulation of gene expression, nucleoid organization and DNA protection	Mb2585c	-	-	o
Lipoprotein LpqH	3	Mb3789	15115	480	159	3	Rv3763	15147	480	159	lpqH	May be involved in ligand transport	Mb2586c	-	-	o
Uncharacterized protein Mb3809	10	Mb3809	19484	537	120	10	Rv3780	19484	537	178	Mb3809	Regulation of proteasomal protein catabolic process	Mb2587	o	-	o
Uncharacterized protein Mb3817	16	Mb3817	17374	486	161	10	Rv3788	17406	486	161	Mb3817	DNA binding	Mb2588	-	-	o
Long-chain-fatty-acid--AMP ligase FadD32	1	Mb3831c	69260	1914	637	1	Rv3801c	69232	1914	637	fadD32	Involved in the pathway fatty acid biosynthesis	Mb2606c	-	-	o
Diacylglycerol acyltransferase/mycolyltransferase Ag85A	1	Mb3834c	35686	1017	338	1	Rv3804c	35686	1017	338	fbpA	Involved in cell wall mycoloylation.	Mb2616c	-	o	-
Ferritin BfrB	7	Mb3871	20442	564	181	7	Rv3841	20442	564	181	bfrB	Involved in iron storage	Mb2620	-	o	-
Superoxide dismutase [Fe]	0	Mb3876	22989	624	207	0	Rv3846	23001	624	207	sodA	Destroys radicals which are normally produced within the cells and are toxic to biological systems	Mb2624c	o	-	-
Nucleoid-associated protein EspR	2	Mb3879	14709	399	132	2	Rv3849	14709	399	742	espR	DNA binding	Mb2635c	-	-	o
Putative 4-hydroxy-4-methyl-2-oxoglutarate aldolase	7	Mb3883	16203	474	157	9	Rv3853	16235	474	157	rraA	Catalyzes the aldol cleavage of 4-hydroxy-4-methyl-2-oxoglutarate into 2 molecules of pyruvate	Mb2637c	-	o	-
ESX-1 secretion system protein eccB1	3	Mb3899	51093	1443	480	3	Rv3869	51093	1443	480	eccB1	Part of the ESX-1 specialized secretion system, which delvers several virulence factors to host cells during infection	Mb2638C	-	-	o
ESAT-6-like protein EsxB - CFP 10	10	Mb3904	10794	303	100	3	Rv3874	10794	303	100	EsxB	Host cell surface binding	Mb2656	o	-	o
6 Kda early secretory antigenic target (ESAT-6) / EsxA	3	Mb3905	9904	288	95	3	Rv3875	9904	288	95	EsxA	Unknown. Elicits high level of inf-gamma from memory effector cells.	Mb2657c	-	-	o
ESX-1 secretion-associated protein EspL	10	Mb3910c	12200	348	115	10	Rv3880c	12200	348	115	espL	Binds to DNA and alters its conformation. May be involved in negative regulation of host innate immune response	Mb2659c	o	-	o
ESX-1 secretion-associated protein EspB	10	Mb3911c	47720	1383	460	10	Rv3881c	47594	1383	460	espB	Pathogenesis	Mb2662	-	-	o
Thioredoxin reductase	7	Mb3944	35585	1008	335	7	Rv3913	35643	1008	335	trxB2	Catalytic activity	Mb2665c	-	-	o
Thioredoxin	7	Mb3945	12544	351	116	7	Rv3914	12544	351	116	trxC	Thioredoxin partecipates in various redox reactions	Mb2687	-	o	-
													Mb2691	-	o	-
													Mb2698	-	o	-
													Mb2699	-	o	-
													Mb2730	-	-	o
													Mb2733	-	o	-
													Mb2735	-	o	o
													Mb2765c	-	o	o
													Mb2774c	-	-	o
													Mb2775c	-	o	-
													Mb2787	-	o	-
													Mb2795C	-	-	o
													Mb2801c	o	-	-
													Mb2806c	-	o	o
													Mb2808c	-	-	o
													Mb2810	o	-	-
													Mb2822	-	o	-
													Mb2855	-	o	-
													Mb2864c	-	-	o
													Mb2870c	-	o	o
													Mb2876c	-	o	-
													Mb2883c	-	o	o
													Mb2886c	-	o	-
													Mb2893c	-	-	o
													Mb2898	o	o	o
													Mb2900	o	o	o
													Mb2903c	o	o	o
													Mb2906c	-	o	o
													Mb2912c	-	-	o
													Mb2913c	o	o	o
													Mb2914c	-	-	o
													Mb2919c	-	-	o
													Mb2928c	-	-	o
													Mb2932c	-	-	o
													Mb2933c	-	-	o
													Mb2943c	-	-	o
													Mb2948c	-	-	o
													Mb2952c	-	o	o
													Mb2953	-	o	o
													Mb2959	-	o	-
													Mb2965c	o	o	o
													Mb2966	-	-	o
													Mb2970c	o	o	o
													Mb2993c	-	o	-
													Mb2996	-	o	o
													Mb3008	-	o	o
													Mb3010c	-	-	o
													Mb3016c	-	-	o
													Mb3017c	-	o	-
													Mb3019c	-	-	o
													Mb3020c	-	-	o
													Mb3026c	o	o	o
													Mb3027c	-	-	o
													Mb3031	-	o	-
													Mb3035c	-	o	o
													Mb3036c	-	-	o
													Mb3054c	o	o	o
													Mb3055c	-	-	o
													Mb3062c	-	o	-
													Mb3063c	-	o	-
													Mb3068c	-	o	-
													Mb3070	-	o	-
													Mb3071	o	o	o
													Mb3074c	o	o	o
													Mb3095c	-	o	-
													Mb3102c	-	o	-
													Mb3129c	-	-	o
													Mb3132c	-	o	o
													Mb3155	-	-	o
													Mb3157c	-	o	o
													Mb3175	-	-	o
													Mb3177	-	-	o
													Mb3186c	-	o	-
													Mb3219c	o	-	-
													Mb3232c	-	o	-
													Mb3238	-	o	-
													Mb3272c	-	o	-
													Mb3274c	-	-	o
													Mb3276c	o	o	o
													Mb3302c	-	o	o
													Mb3308	-	-	o
													Mb3311	-	-	o
													Mb3313	-	o	-
													Mb3321	-	o	-
													Mb3331c	-	o	-
													Mb3347	-	o	-
													Mb3362	-	o	-
													Mb3365	-	o	-
													Mb3369c	-	o	-
													Mb3389	o	-	-
													Mb3424c	o	-	-
													Mb3429c	-	-	o
													Mb3430c	-	o	-
													Mb3433	-	-	o
													Mb3451c	o	o	o
													Mb3452c	o	o	o
													Mb3473c	o	-	-
													Mb3481	-	o	o
													Mb3485c	-	-	o
													Mb3486c	o	o	o
													Mb3487c	o	-	o
													Mb3489c	-	-	o
													Mb3492	-	o	-
													Mb3494	-	-	o
													Mb3539c	-	o	o
													Mb3565c	-	-	o
													Mb3566c	-	o	-
													Mb3600c	-	o	-
													Mb3614c	-	-	o
													Mb3615	-	-	o
													Mb3618c	-	o	-
													Mb3619c	-	-	o
													Mb3627c	-	-	o
													Mb3628c	-	-	o
													Mb3637c	-	-	o
													Mb3644c	-	-	o
													Mb3645c	o	-	o
													Mb3646c	-	-	o
													Mb3652	-	-	o
													Mb3670c	-	o	o
													Mb3672C	-	-	o
													Mb3687c	o	-	-
													Mb3690c	-	o	-
													Mb3695c	-	-	o
													Mb3700	-	-	o
													Mb3722c	-	o	-
													Mb3735c	-	-	o
													Mb3737	-	-	o
													Mb3743c	o	-	o
													Mb3749c	o	o	-
													Mb3751	o	o	-
													Mb3789	-	-	o
													Mb3800	-	o	-
													Mb3803	-	o	-
													Mb3809	-	-	o
													Mb3817	-	-	o
													Mb3826	o	o	-
													Mb3831c	-	-	o
													Mb3834c	o	o	o
													Mb3865	-	o	-
													Mb3871	o	o	o
													Mb3876	o	o	o
													Mb3879	-	-	o
													Mb3883	-	-	o
													Mb3899	-	o	o
													Mb3904	o	o	o
													Mb3905	o	o	o
													Mb3910c	-	-	o
													Mb3911c	-	-	o
													Mb3944	-	-	o
													Mb3945	o	o	o
													Rv3620	o	-	-
													Total	116	271	356
