# Supplementary material for: Proteomic analysis of protein purified derivative of Mycobacterium bovis
Source: J Transl Med. 2017 Apr 3;15:68. doi: 10.1186/s12967-017-1172-1 (PMC5376687; doi:10.1186/s12967-017-1172-1)
Supplement: Supplementary file 2 — Additional file 2: Table S2. The list of identified proteins in bPPDs. Sequence coverage, number of unique peptides, as well as total weighted spectra as a semi-quantitative measure of protein abundance, are reported. [file 12967_2017_1172_MOESM2_ESM.xlsx]

## Sheet: Protein list
Accession	Description	ΣCoverage	Σ# Proteins	Σ# Unique Peptides	Σ# Peptides	Σ# PSMs	MW [kDa]	Normalized PSM	% Total Weighted Spectra
61223750	ESAT-6-like protein EsxB; AltName: Full=10 kDa culture filtrate antigen CFP-10; AltName: Full=Secreted antigenic protein MTSA-10	100	1	20	20	10978	10.7872	1017.68	35.0323
61223746	6 kDa early secretory antigenic target; AltName: Full=ESAT-6	77.89	1	4	4	4362	9.89777	440.706	15.1706
61228252	Immunogenic protein MPB70; Flags: Precursor	44.04	1	5	5	2753	19.0607	144.433	4.97191
61223754	ESAT-6-like protein EsxN	80.85	1	3	6	963	9.93572	96.923	3.33643
61217075	14 kDa antigen; AltName: Full=16 kDa antigen; AltName: Full=HSP 16.3	71.53	1	25	25	1032	16.2172	63.6361	2.19058
61217901	Meromycolate extension acyl carrier protein; Short=ACP	53.04	1	11	11	695	12.5163	55.5275	1.91145
38605709	10 kDa chaperonin; AltName: Full=GroES protein; AltName: Full=Immunogenic protein MPB57; AltName: Full=Protein Cpn10	100	1	17	17	587	10.7976	54.3638	1.87139
61228239	Immunogenic protein MPB63; AltName: Full=16 kDa immunoprotective extracellular protein; AltName: Full=Antigen MPB63; Flags: Precursor	60.38	1	7	7	736	16.5035	44.5966	1.53517
61233386	50S ribosomal protein L7/L12	36.92	1	12	12	469	13.4322	34.9161	1.20194
61221045	60 kDa chaperonin 2; AltName: Full=65 kDa antigen; AltName: Full=Antigen A; AltName: Full=Cell wall protein A; AltName: Full=GroEL protein 2; AltName: Full=Heat shock protein 65; AltName: Full=Protein Cpn60-2	80.74	1	61	62	1947	56.6921	34.3434	1.18222
33516877	ESAT-6-like protein EsxL	80.85	2	2	5	333	9.96573	33.4145	1.15024
54039898	EspC protein homolog	32.04	1	7	7	358	10.7884	33.1839	1.14231
61228242	Immunogenic protein MPB64; AltName: Full=Antigen MPB64; Flags: Precursor	52.19	1	13	13	680	24.8394	27.3758	0.942372
7387888	Alanine and proline-rich secreted protein Apa; AltName: Full=45/47 kDa antigen; AltName: Full=FAP-B; AltName: Full=Fibronectin attachment protein; Flags: Precursor	58.46	1	11	11	825	32.6666	25.2551	0.869371
61218516	Cell wall synthesis protein Wag31; AltName: Full=Antigen 84	59.23	1	23	23	670	28.2601	23.7083	0.816123
61248339	Thioredoxin; Short=Trx; AltName: Full=MPT46	42.24	1	7	7	277	12.5366	22.0953	0.760599
33516876	ESAT-6-like protein EsxJ/EsxK	62.24	5	9	9	240	10.9861	21.8458	0.75201
62288358	Low molecular weight antigen MTB12; AltName: Full=CFP-2; AltName: Full=Low molecular weight protein antigen 2; Flags: Precursor	52.98	1	7	7	336	16.6246	20.211	0.695735
618798114	Uncharacterized protein MT0595	81.82	1	9	9	171	9.51693	17.968	0.618521
61223568	Elongation factor Tu; Short=EF-Tu	59.09	1	26	26	706	43.5665	16.2051	0.557837
251764748	Cell surface lipoprotein MPB83; AltName: Full=Lipoprotein p23; Flags: Precursor	56.36	1	6	6	340	22.0561	15.4152	0.530646
61222667	Chaperone protein DnaK; AltName: Full=HSP70; AltName: Full=Heat shock 70 kDa protein; AltName: Full=Heat shock protein 70	57.6	1	49	49	942	66.7904	14.1038	0.485503
81400946	Calcium dodecin	80.28	1	8	8	110	7.96115	13.8171	0.475633
54036795	Bacterioferritin; Short=BFR	67.92	1	12	12	249	18.3291	13.5849	0.467641
54040367	Uncharacterized protein Mb1858	29.01	1	6	6	225	17.2405	13.0507	0.44925
614103230	Metallothionein; Short=MT; AltName: Full=Copper-binding metallothionein; Short=Cu(I)-binding metallothionein; AltName: Full=Mycobacterial metallothionein; Flags: Precursor	52.83	1	3	3	72	5.7146	12.5993	0.433712
54037746	Putative lipoprotein LppX; Flags: Precursor	68.24	1	15	15	301	24.1254	12.4765	0.429483
614085506	Universal stress protein MT1672	91.78	1	14	14	187	15.3031	12.2198	0.420647
61213564	Putative lipoprotein LprA; Flags: Precursor	51.23	2	12	12	295	24.8886	11.8528	0.408015
38605701	50S ribosomal protein L29	71.43	1	8	8	100	8.85363	11.2948	0.388807
54040256	Uncharacterized protein Mb1767	56.38	1	8	8	108	10.5995	10.1892	0.350746
614130150	Ferritin BfrB; AltName: Full=Non-heme ferritin Ftn; AltName: Full=Nox19	53.04	1	12	12	208	20.4292	10.1815	0.350483
803341902	Ketol-acid reductoisomerase; AltName: Full=Acetohydroxy-acid isomeroreductase; AltName: Full=Alpha-keto-beta-hydroxylacyl reductoisomerase	50.45	1	24	24	348	36.5117	9.53119	0.328097
613778721	35 kDa protein	83.7	1	19	19	277	29.2399	9.47334	0.326106
54036917	Probable cold shock protein A	86.57	1	6	6	69	7.36563	9.36784	0.322474
81343122	Uncharacterized protein Rv0250c	78.35	1	9	9	99	10.8895	9.09134	0.312956
54040475	Uncharacterized protein Mb2324	82.5	1	5	5	78	8.58531	9.08529	0.312747
146286200	Heparin-binding hemagglutinin; AltName: Full=Adhesin	47.24	1	20	20	191	21.5216	8.87481	0.305502
61250854	Protein Mb1300c; Flags: Precursor	48.39	1	6	6	100	12.5421	7.97312	0.274463
41017920	Superoxide dismutase [Fe]	33.33	2	7	7	182	23.0076	7.91045	0.272305
614084421	Hypoxic response protein 1; Short=HRP1	72.03	1	6	6	119	15.5077	7.67359	0.264152
54040562	Uncharacterized protein Mb2587	54.02	1	11	11	178	24.2798	7.33121	0.252366
60392509	Adenylate kinase; Short=AK; AltName: Full=ATP-AMP transphosphorylase; AltName: Full=ATP:AMP phosphotransferase; AltName: Full=Adenylate monophosphate kinase	58.01	1	14	14	144	20.1126	7.15971	0.246462
54037218	Transcription elongation factor GreA; AltName: Full=Transcript cleavage factor GreA	39.63	1	6	6	125	17.844	7.00516	0.241142
61228115	Malate dehydrogenase	43.16	1	15	15	238	34.3006	6.93865	0.238853
61250945	Nucleoid-associated protein Mb3743c	50.38	1	5	5	89	13.3488	6.66726	0.229511
61250841	Protein Mb2227c	53.39	1	7	7	82	12.5361	6.54111	0.225168
52782909	Protein GrpE; AltName: Full=HSP-70 cofactor	43.83	2	13	13	160	24.544	6.5189	0.224403
54037778	5-methyltetrahydropteroyltriglutamate--homocysteine methyltransferase; AltName: Full=Cobalamin-independent methionine synthase; AltName: Full=Methionine synthase, vitamin-B12 independent isozyme	37.02	1	36	36	527	81.5312	6.46378	0.222506
302595988	Uncharacterized protein MT0836	35	1	3	3	64	10.1591	6.29977	0.21686
54038858	Probable peptidyl-prolyl cis-trans isomerase A; Short=PPIase A; AltName: Full=Rotamase A	40.66	1	6	6	121	19.2275	6.29307	0.216629
54036920	Probable cutinase Mb2006c; Flags: Precursor	30.88	1	5	5	134	21.7687	6.15563	0.211898
38258414	Putative thiosulfate sulfurtransferase 1; AltName: Full=Rhodanese-like protein 1	42.6	1	14	14	190	30.9955	6.12992	0.211013
54040627	Uncharacterized protein Mb2952c	50.2	1	16	16	164	26.9693	6.08098	0.209329
61227679	Lipoprotein LprG; AltName: Full=27 kDa lipoprotein; AltName: Full=Antigen P27; Flags: Precursor	27.12	1	7	7	144	24.5327	5.86972	0.202056
54039295	Ribosome-recycling factor; Short=RRF; AltName: Full=Ribosome-releasing factor	75.68	2	15	15	120	20.8149	5.76509	0.198455
61221041	60 kDa chaperonin 1; AltName: Full=GroEL protein 1; AltName: Full=Protein Cpn60-1	36.55	1	20	22	314	55.8435	5.62286	0.193558
54037138	Glyceraldehyde-3-phosphate dehydrogenase; Short=GAPDH	35.4	1	12	12	199	35.9338	5.53796	0.190636
146286021	Diacylglycerol acyltransferase/mycolyltransferase Ag85B; Short=DGAT; AltName: Full=30 kDa extracellular protein; AltName: Full=Acyl-CoA:diacylglycerol acyltransferase; AltName: Full=Antigen 85 complex B; Short=85B; Short=Ag85B; AltName: Full=Extracellular alpha-antigen; AltName: Full=Fibronectin-binding protein B; Short=Fbps B; Flags: Precursor	18.77	2	5	7	188	34.5588	5.44	0.187264
81422054	Prokaryotic ubiquitin-like protein Pup; AltName: Full=Bacterial ubiquitin-like modifier	34.38	1	3	3	36	6.94021	5.18716	0.17856
54040075	Uncharacterized protein Mb1315	56.44	1	11	11	92	18.1772	5.06128	0.174227
615944980	Electron transfer flavoprotein subunit alpha; Short=Alpha-ETF; AltName: Full=Electron transfer flavoprotein large subunit; Short=ETFLS	41.51	1	10	10	155	31.6718	4.89395	0.168467
61247664	Single-stranded DNA-binding protein; Short=SSB	43.29	1	7	7	84	17.3426	4.84356	0.166732
615944755	ESX-1 secretion-associated protein EspL	20.87	1	5	5	59	12.192	4.83926	0.166584
54037441	Inorganic pyrophosphatase; AltName: Full=Pyrophosphate phospho-hydrolase; Short=PPase	38.89	1	9	9	86	18.3171	4.69507	0.161621
38258295	Transaldolase	42.09	2	19	19	186	40.6659	4.57386	0.157448
54037071	Electron transfer flavoprotein subunit beta; Short=Beta-ETF; AltName: Full=Electron transfer flavoprotein small subunit; Short=ETFSS	34.21	1	11	11	124	28.0637	4.41852	0.152101
61236899	30S ribosomal protein S10	59.41	1	8	8	50	11.4241	4.3767	0.150661
166233328	Adenosylhomocysteinase; AltName: Full=S-adenosyl-L-homocysteine hydrolase; Short=AdoHcyase	39.6	2	26	26	237	54.2894	4.36549	0.150275
54039531	30S ribosomal protein S6	50	1	5	5	47	10.9279	4.30092	0.148053
54039911	Uncharacterized protein Mb3809	43.68	1	8	8	81	18.9326	4.27833	0.147275
54039274	DNA-directed RNA polymerase subunit alpha; Short=RNAP subunit alpha; AltName: Full=RNA polymerase subunit alpha; AltName: Full=Transcriptase subunit alpha	49.28	1	18	18	157	37.6835	4.16628	0.143418
54039747	Probable thiol peroxidase	30.3	1	7	7	70	16.8855	4.14557	0.142705
61217898	Diacylglycerol acyltransferase/mycolyltransferase Ag85C; Short=DGAT; AltName: Full=Acyl-CoA:diacylglycerol acyltransferase; AltName: Full=Antigen 85 complex C; Short=85C; Short=Ag85C; AltName: Full=Fibronectin-binding protein C; Short=Fbps C; Flags: Precursor	29.12	1	11	12	150	36.748	4.08186	0.140512
61226442	Iron-dependent repressor IdeR	56.96	1	13	13	102	25.2173	4.04485	0.139238
54037747	Putative lipoprotein LpqE; Flags: Precursor	23.08	1	3	3	75	18.8069	3.98789	0.137277
158512949	S-adenosylmethionine synthase; Short=AdoMet synthase; AltName: Full=MAT; AltName: Full=Methionine adenosyltransferase	47.64	3	16	16	168	42.9922	3.90769	0.134516
61228359	Soluble secreted antigen MPT53; Flags: Precursor	20.23	1	2	2	71	18.3713	3.86473	0.133038
817033880	Heme-binding protein Rv0203; Flags: Precursor	24.26	1	3	3	51	13.8923	3.67111	0.126372
61230171	Phosphate-binding protein PstS 3; Short=PBP 3; Short=PstS-3; AltName: Full=Antigen Ag88; Flags: Precursor	20.27	1	7	7	128	37.9298	3.37466	0.116168
54039978	UPF0234 protein Mb0581c	57.06	1	11	11	59	18.0666	3.2657	0.112417
146286019	Diacylglycerol acyltransferase/mycolyltransferase Ag85A; Short=DGAT; AltName: Full=Acyl-CoA:diacylglycerol acyltransferase; AltName: Full=Antigen 85 complex A; Short=85A; Short=Ag85A; AltName: Full=Fibronectin-binding protein A; Short=Fbps A; Flags: Precursor	23.67	1	9	10	113	35.6636	3.1685	0.109071
61227683	Lipoprotein LpqH; AltName: Full=19 kDa lipoprotein antigen; Flags: Precursor	32.7	2	3	3	47	15.1375	3.10487	0.10688
81671903	Putative short-chain type dehydrogenase/reductase Rv0148	34.27	1	7	7	91	29.7602	3.05778	0.105259
54040080	Uncharacterized protein Mb1359; Flags: Precursor	33.55	1	10	10	98	32.1507	3.04814	0.104928
54037015	Probable enoyl-CoA hydratase echA8	34.24	1	8	8	83	27.2558	3.04522	0.104827
81669205	Antitoxin RelB	30.34	1	3	3	29	9.76109	2.97098	0.102272
81422055	Proteasome subunit beta; AltName: Full=20S proteasome beta subunit; AltName: Full=Proteasome core protein PrcB; Flags: Precursor	35.74	1	9	9	88	30.2864	2.90559	0.100021
614094634	Universal stress protein MT2698	27.61	1	9	9	86	31.6325	2.71872	0.093588
614115208	Phosphate-binding protein PstS 2; Short=PBP 2; Short=PstS-2; Flags: Precursor	16.76	1	5	5	102	37.8405	2.69552	0.0927893
81345707	FHA domain-containing protein FhaA	36.43	1	15	15	153	56.8459	2.69149	0.0926504
54040179	Uncharacterized protein Mb1524	30.71	1	13	13	111	41.2568	2.69046	0.0926152
54036784	ATP synthase subunit beta; AltName: Full=ATP synthase F1 sector subunit beta; AltName: Full=F-ATPase subunit beta	39.3	1	18	18	140	53.0612	2.63846	0.0908252
54038170	Dihydrolipoyllysine-residue acetyltransferase component of pyruvate dehydrogenase complex; AltName: Full=Dihydrolipoamide acetyltransferase component of pyruvate dehydrogenase complex; AltName: Full=Pyruvate dehydrogenase complex component E2; Short=PDH component E2	37.43	1	19	19	146	57.0529	2.55903	0.0880908
614125734	30S ribosomal protein S1	38.25	1	23	23	135	53.1693	2.53906	0.0874033
614102150	Uncharacterized protein MT0585; Flags: Precursor	13.39	1	2	2	30	12.1091	2.47748	0.0852835
614131194	Secreted chorismate mutase; Short=*MtCM; Short=CM; Flags: Precursor	35.18	1	7	7	54	21.9313	2.46223	0.0847587
614139016	Succinyl-CoA ligase [ADP-forming] subunit alpha; AltName: Full=Succinyl-CoA synthetase subunit alpha; Short=SCS-alpha	32.67	2	9	9	75	31.2093	2.40313	0.082724
38605697	DNA-binding protein HU homolog; AltName: Full=Histone-like protein; Short=Hlp	13.55	1	4	4	53	22.174	2.39019	0.0822788
39930977	Elongation factor Ts; Short=EF-Ts	42.8	1	12	12	68	28.7672	2.3638	0.0813704
54037750	Putative lipoprotein LprF; Flags: Precursor	26.05	1	5	5	61	26.8351	2.27314	0.0782496
54036703	Fructose-bisphosphate aldolase; Short=FBP aldolase; Short=FBPA; AltName: Full=Fructose-1,6-bisphosphate aldolase	22.09	1	9	9	82	36.5215	2.24525	0.0772895
54039139	50S ribosomal protein L27	52.33	1	5	5	20	8.96284	2.23143	0.0768138
615944571	ESX-1 secretion-associated protein EspA	16.84	2	7	7	88	39.8757	2.20686	0.0759678
54039168	50S ribosomal protein L30	50.77	1	4	4	16	7.34211	2.17921	0.075016
745755970	UPF0047 protein Rv2556c	16.54	2	3	3	31	14.3463	2.16084	0.0743838
41018173	Trigger factor; Short=TF; AltName: Full=PPIase	40.99	2	18	18	107	50.6017	2.11455	0.0727903
54040617	UPF0109 protein Mb2932c	57.5	1	6	6	18	8.51558	2.11377	0.0727635
61224676	Glutamine synthetase 1; AltName: Full=Glutamate--ammonia ligase 1	27.62	1	13	13	111	53.5364	2.07336	0.0713722
32700063	30S ribosomal protein S4	48.26	1	13	13	48	23.4615	2.04591	0.0704274
54036851	Chaperone protein ClpB	35.02	1	33	35	187	92.5117	2.02137	0.0695825
81669260	Aconitate hydratase A; Short=ACN; Short=Aconitase; AltName: Full=(2R,3S)-2-methylisocitrate dehydratase; AltName: Full=(2S,3R)-3-hydroxybutane-1,2,3-tricarboxylate dehydratase; AltName: Full=Iron-responsive protein-like; Short=IRP-like; AltName: Full=Probable 2-methyl-cis-aconitate hydratase; AltName: Full=RNA-binding protein	34.99	1	35	35	204	102.385	1.99247	0.0685879
38605702	30S ribosomal protein S17	25.93	1	6	6	27	14.7322	1.83272	0.0630888
613782607	CRP-like cAMP-activated global transcriptional regulator; AltName: Full=cAMP receptor protein; Short=CRP; AltName: Full=cAMP regulatory protein	35.27	1	7	7	45	24.7762	1.81626	0.062522
81343104	Putative acetolactate synthase large subunit IlvX; Short=ALS; AltName: Full=Acetohydroxy-acid synthase large subunit; Short=AHAS	19.03	1	10	10	94	52.0395	1.80632	0.0621798
54039233	50S ribosomal protein L9	23.68	1	5	5	29	16.1598	1.79457	0.0617755
54040576	Uncharacterized protein Mb2665c	62.37	1	3	3	18	10.0771	1.78623	0.0614884
614095191	Uncharacterized oxidoreductase MT3049	31.91	2	9	9	54	30.3453	1.77952	0.0612572
54036853	ATP-dependent Clp protease proteolytic subunit 2; AltName: Full=Endopeptidase Clp 2	17.76	1	5	5	41	23.525	1.74283	0.0599942
61236268	30S ribosomal protein S3	44.89	1	15	15	52	30.0017	1.73323	0.059664
745755611	Serine hydroxymethyltransferase 1; Short=SHMT 1; Short=Serine methylase 1	34.7	1	14	14	80	46.159	1.73314	0.0596607
54039081	50S ribosomal protein L10	42.13	1	8	8	31	18.4669	1.67868	0.0577862
614102519	Antitoxin VapB3	38.64	1	3	3	16	9.53784	1.67753	0.0577464
54036782	ATP synthase subunit alpha; AltName: Full=ATP synthase F1 sector subunit alpha; AltName: Full=F-ATPase subunit alpha	34.79	1	18	18	98	59.2517	1.65396	0.0569351
81573431	Isocitrate lyase 2; Short=ICL2; AltName: Full=Isocitrase; AltName: Full=Isocitratase	37.34	1	30	30	138	85.2664	1.61846	0.055713
54039087	50S ribosomal protein L11	30.99	1	5	5	24	14.9941	1.60063	0.0550995
61217913	Isocitrate lyase 1; Short=ICL1; AltName: Full=Isocitrase; AltName: Full=Isocitratase	39.02	1	15	15	74	47.0574	1.57255	0.0541326
54039117	50S ribosomal protein L18	31.15	1	5	5	20	13.1762	1.51789	0.0522511
54039452	30S ribosomal protein S2	18.47	1	5	5	47	31.07	1.51271	0.0520728
33301426	50S ribosomal protein L1	45.11	2	11	11	37	24.7112	1.4973	0.0515422
81669275	Thioredoxin-like reductase Rv2466c	15.46	1	4	4	34	23.0205	1.47694	0.0508416
59797613	Enolase; AltName: Full=2-phospho-D-glycerate hydro-lyase; AltName: Full=2-phosphoglycerate dehydratase	29.37	2	9	9	66	44.8348	1.47207	0.0506738
54037018	Elongation factor P; Short=EF-P	35.29	1	7	7	30	20.3945	1.47098	0.0506364
56405072	Nucleoside diphosphate kinase; Short=NDK; Short=NDKA; Short=NDP kinase; AltName: Full=Nucleoside-2-P kinase	45.59	1	4	4	21	14.4987	1.44841	0.0498593
613778798	Antitoxin VapB32	52.31	1	3	3	10	6.96885	1.43496	0.0493962
613779157	Putative NAD(P)H nitroreductase acg	30.82	1	8	8	52	36.5365	1.42323	0.0489927
41016845	Alcohol dehydrogenase B	12.27	1	5	5	56	39.722	1.4098	0.0485302
54037204	Nitrogen regulatory protein P-II	32.14	1	5	5	17	12.2195	1.39122	0.0478906
47117756	50S ribosomal protein L22	23.86	1	5	5	28	20.3683	1.37468	0.0473215
614101136	Pyrroline-5-carboxylate reductase; Short=P5C reductase; Short=P5CR; AltName: Full=PCA reductase	14.92	1	5	5	41	30.1528	1.35974	0.0468071
614094647	Universal stress protein MT2699	38.24	1	10	10	39	29.3822	1.32733	0.0456914
614107902	Probable transcriptional regulatory protein pdtaR	24.88	1	5	5	30	22.6549	1.32422	0.0455842
59798840	Succinyl-CoA ligase [ADP-forming] subunit beta; AltName: Full=Succinyl-CoA synthetase subunit beta; Short=SCS-beta	42.38	2	15	15	54	40.8722	1.32119	0.04548
61249003	Indole-3-glycerol phosphate synthase; Short=IGPS	24.63	2	7	7	37	28.0058	1.32116	0.0454788
61220932	27 kDa antigen Cfp30B	30.27	1	5	5	36	27.3254	1.31746	0.0453514
54039517	30S ribosomal protein S5	36.82	1	8	8	30	22.8743	1.31152	0.045147
61227904	Malate synthase G	24.02	1	21	21	104	80.3529	1.29429	0.044554
615944772	Nucleoid-associated protein EspR	15.15	1	2	2	19	14.6995	1.29256	0.0444946
39931371	Fumarate hydratase class II; Short=Fumarase C	31.22	1	14	14	64	50.11	1.27719	0.0439654
332321836	Putative antitoxin VapB1	32.91	1	4	4	11	8.71257	1.26254	0.0434612
54036981	Dihydrolipoyl dehydrogenase; AltName: Full=Dihydrolipoamide dehydrogenase; AltName: Full=E3 component of alpha-ketoacid dehydrogenase complexes	27.37	1	14	14	61	49.2084	1.23962	0.0426722
61242577	D-3-phosphoglycerate dehydrogenase; Short=PGDH	21.02	1	9	9	67	54.5211	1.22888	0.0423024
54036798	ATP synthase subunit b; AltName: Full=ATP synthase F(0) sector subunit b; AltName: Full=ATPase subunit I; AltName: Full=F-type ATPase subunit b; Short=F-ATPase subunit b	35.67	1	8	8	22	18.3136	1.20129	0.0413528
54038830	Phosphoglycerate kinase	24.03	1	8	8	51	42.4862	1.20039	0.0413217
81421764	Polyribonucleotide nucleotidyltransferase; AltName: Full=Polynucleotide phosphorylase; Short=PNPase	22.47	1	20	20	94	79.6854	1.17964	0.0406073
614094682	Uncharacterized protein MT2704	38.5	1	12	12	48	40.815	1.17604	0.0404834
61229873	Putative pterin-4-alpha-carbinolamine dehydratase; Short=PHS	19.15	1	3	3	12	10.3732	1.15682	0.039822
59800211	30S ribosomal protein S18 1	41.67	1	4	4	11	9.53722	1.15338	0.0397032
45593507	50S ribosomal protein L24	28.57	1	4	4	13	11.4683	1.13356	0.0390212
614092863	1,4-dihydroxy-2-naphthoyl-CoA synthase; Short=DHNA-CoA synthase	21.02	1	6	6	38	34.6673	1.09614	0.0377328
54040011	Peptidoglycan-binding protein ArfA; AltName: Full=Outer membrane protein ArfA	29.14	1	7	7	36	33.5536	1.07291	0.0369334
614139532	Putative thiosulfate sulfurtransferase SseA	23.91	2	9	9	35	33.2997	1.05106	0.0361811
754285551	Putative O-methyltransferase Mb1252c	19.2	1	5	5	24	23.019	1.04262	0.0358905
54039996	Uncharacterized protein Mb0922c	48.28	1	4	4	10	9.91412	1.00866	0.0347217
54036658	Probable acyl-CoA dehydrogenase fadE25	20.31	1	7	7	42	41.6969	1.00727	0.0346737
81422902	Putative S-adenosyl-L-methionine-dependent methyltransferase Mb0289	30.13	1	9	9	33	32.9776	1.00068	0.0344469
119370519	50S ribosomal protein L21	36.89	1	5	5	11	11.0132	0.998804	0.0343823
61229903	Serine/threonine-protein kinase PknB	24.76	1	16	16	65	66.469	0.977899	0.0336627
38605717	30S ribosomal protein S13	33.87	1	5	5	14	14.3419	0.976162	0.0336029
38605695	30S ribosomal protein S7	37.18	2	6	6	17	17.5896	0.966481	0.0332697
614130975	Citrate synthase 1	32.48	1	13	13	46	47.9484	0.959365	0.0330247
61219966	Beta-lactamase; AltName: Full=Ambler class A beta-lactamase; Flags: Precursor	28.66	1	8	8	31	32.5476	0.952452	0.0327867
160196439	Triosephosphate isomerase; Short=TIM; AltName: Full=Triose-phosphate isomerase	25.67	2	6	7	26	27.3741	0.949803	0.0326955
614140189	Transcriptional regulatory protein DevR (DosR)	29.49	1	8	8	22	23.2793	0.945045	0.0325317
61250899	Uncharacterized protein Mb2735	17.11	1	3	3	23	24.5593	0.936508	0.0322379
81421932	Ribose-5-phosphate isomerase B; AltName: Full=Phosphoriboisomerase B	41.36	1	6	6	16	17.2667	0.926639	0.0318981
54039119	50S ribosomal protein L19	43.36	1	5	5	12	13.0051	0.922712	0.031763
613782076	Uncharacterized protein MT2054	24.03	1	5	5	25	27.2367	0.917879	0.0315966
613782218	Uncharacterized protein MT2089	25.26	1	17	17	66	74.8841	0.881362	0.0303396
61230626	50S ribosomal protein L17	21.11	2	5	5	17	19.4633	0.873437	0.0300668
42560219	50S ribosomal protein L3	34.56	1	7	7	20	23.0762	0.866695	0.0298347
54039913	Uncharacterized protein Mb3817	25.47	1	5	5	15	17.396	0.862269	0.0296823
613782270	Uncharacterized protein MT0327	19.53	1	2	2	12	13.9398	0.860844	0.0296333
32700067	DNA polymerase III subunit beta	23.63	2	11	11	36	42.0291	0.856549	0.0294854
618797931	3-hydroxybutyryl-CoA dehydrogenase; AltName: Full=Beta-hydroxybutyryl-CoA dehydrogenase; Short=BHBD	24.83	1	7	7	26	30.7093	0.846649	0.0291446
61221149	Probable ATP-dependent Clp protease ATP-binding subunit	19.1	2	16	18	79	93.4952	0.844963	0.0290866
41713160	Adenosine kinase; Short=AK	22.84	1	6	6	29	34.4504	0.84179	0.0289774
54036966	Haloalkane dehalogenase 1	15	1	4	4	28	33.3371	0.839905	0.0289125
614094849	Uncharacterized protein MT2750	38.1	1	11	11	22	26.2332	0.838632	0.0288687
614090333	Putative L-lactate dehydrogenase	8.94	1	4	4	38	45.313	0.838611	0.0288679
54039231	50S ribosomal protein L6	47.49	1	8	8	16	19.3655	0.82621	0.028441
54037928	Transcription termination/antitermination protein NusG	26.05	1	5	5	21	25.431	0.825763	0.0284257
618798108	Uncharacterized protein MT0054; Flags: Precursor	11.76	2	3	3	25	30.7559	0.812851	0.0279812
54040625	Uncharacterized protein Mb2948c	20.44	1	4	4	12	14.8446	0.808372	0.027827
54039399	30S ribosomal protein S16	22.84	1	4	4	14	17.4265	0.803375	0.027655
54040563	Uncharacterized protein Mb2588	21.61	1	5	5	20	25.7021	0.778148	0.0267866
618797823	Putative antitoxin VapB9	36.99	1	3	3	6	7.91321	0.758226	0.0261008
615944631	ESX-1 secretion-associated protein EspD	16.85	1	3	3	15	19.8224	0.756721	0.026049
61218513	NADP-dependent alcohol dehydrogenase C	22.25	1	9	9	28	37.0517	0.755701	0.0260139
54040493	UPF0098 protein Mb2164c	35.23	1	6	6	14	18.6224	0.751785	0.0258791
61223532	Elongation factor G; Short=EF-G	26.68	1	15	15	58	77.1543	0.751741	0.0258775
54037089	3-oxoacyl-[acyl-carrier-protein] synthase 1; AltName: Full=Beta-ketoacyl-ACP synthase 1; Short=KAS 1	21.39	1	7	7	32	43.2887	0.739223	0.0254466
54040195	Putative nitroreductase Mb1584	43.24	1	5	5	12	16.3373	0.734514	0.0252845
61222854	Chaperone protein DnaJ 1	24.56	1	6	6	30	41.3197	0.726046	0.024993
54038956	Ubiquinol-cytochrome c reductase cytochrome c subunit	8.93	1	3	3	21	29.12	0.721153	0.0248246
54039717	Probable thioesterase TesA	19.54	1	5	5	21	29.1332	0.720828	0.0248134
614090085	Energy-dependent translational throttle protein EttA; AltName: Full=Translational regulatory factor EttA	16.13	1	8	8	44	61.8548	0.711344	0.0244869
317376205	Fructose-1,6-bisphosphatase class 2; Short=FBPase class 2; AltName: Full=D-fructose-1,6-bisphosphate 1-phosphohydrolase class 2	19.61	1	7	7	27	38.0599	0.709408	0.0244203
46397637	Pyridoxal 5'-phosphate synthase subunit PdxS; Short=PLP synthase subunit PdxS; AltName: Full=Pdx1	24.08	1	5	5	22	31.345	0.701866	0.0241607
615944593	ESX-1 secretion-associated protein EspB; AltName: Full=Antigen MTB48	27.83	1	10	10	33	47.5644	0.693796	0.0238829
38605703	Sensory transduction protein regX3	24.23	1	6	6	17	24.8339	0.684547	0.0235645
61221874	Probable cutinase cut3; Flags: Precursor	19.85	2	4	4	18	26.4875	0.679565	0.023393
614115006	dTDP-4-dehydrorhamnose 3,5-epimerase; AltName: Full=Thymidine diphospho-4-keto-rhamnose 3,5-epimerase; AltName: Full=dTDP-4-keto-6-deoxyglucose 3,5-epimerase; AltName: Full=dTDP-6-deoxy-D-xylo-4-hexulose 3,5-epimerase; AltName: Full=dTDP-L-rhamnose synthase	13.37	1	4	4	15	22.3	0.672646	0.0231548
81340993	L,D-transpeptidase 4; Short=LDT 4; AltName: Full=Ldt(Mt4)	24.59	1	6	6	26	38.8792	0.668738	0.0230203
745755740	Pyruvate dehydrogenase E1 component; Short=PDH E1 component	20	1	18	18	69	103.376	0.667468	0.0229766
38258296	Transketolase; Short=TK	16.14	2	9	9	50	75.494	0.662304	0.0227988
166222653	4-hydroxy-tetrahydrodipicolinate reductase; Short=HTPA reductase	25.71	3	5	5	17	25.7296	0.660718	0.0227442
6016498	3-isopropylmalate dehydrogenase; AltName: Full=3-IPM-DH; AltName: Full=Beta-IPM dehydrogenase; Short=IMDH	11.9	2	5	5	23	35.2504	0.652475	0.0224605
614115192	PP2C-family Ser/Thr phosphatase; AltName: Full=Mycobacterial Ser/Thr phosphatase; Short=Mstp; AltName: Full=Possible serine/threonine phosphatase Ppp	14.79	2	6	6	35	53.7685	0.650939	0.0224076
54036799	ATP synthase gamma chain; AltName: Full=ATP synthase F1 sector gamma subunit; AltName: Full=F-ATPase gamma subunit	23.93	1	7	7	22	33.8693	0.649555	0.02236
160175485	DNA-directed RNA polymerase subunit beta'; Short=RNAP subunit beta'; AltName: Full=RNA polymerase subunit beta'; AltName: Full=Transcriptase subunit beta'	17.86	4	25	25	95	146.619	0.647939	0.0223043
54040422	Uncharacterized protein Mb2011c	14.52	1	3	3	13	20.2681	0.641403	0.0220794
32700075	Catalase-peroxidase; Short=CP; AltName: Full=Peroxidase/catalase	23.51	2	14	14	50	80.5112	0.621031	0.0213781
615893130	ESX-1 secretion system protein eccB1; AltName: Full=ESX conserved component B1; AltName: Full=Type VII secretion system protein eccB1; Short=T7SS protein eccB1	14.37	1	5	5	31	51.0607	0.607121	0.0208992
614114496	Ribonucleoside-diphosphate reductase subunit beta nrdF2; AltName: Full=Ribonucleoside-diphosphate reductase nrdF2; AltName: Full=Ribonucleotide reductase R2-2 small subunit	15.12	1	7	7	22	36.9684	0.595103	0.0204855
54036984	Chaperone protein DnaJ 2	8.38	1	3	3	24	40.4635	0.593127	0.0204175
54040203	Uncharacterized oxidoreductase Mb1570	13.2	1	5	5	21	36.798	0.570684	0.0196449
54037828	Transcriptional regulator MraZ	24.48	1	3	3	9	15.902	0.565967	0.0194826
614087186	L-gulono-1,4-lactone dehydrogenase	11.68	1	5	5	27	48.0153	0.562321	0.0193571
347602448	Maltokinase; Short=MaK; AltName: Full=Maltose-1-phosphate synthase	13.19	2	6	6	28	49.8484	0.561703	0.0193358
38605690	50S ribosomal protein L2	21.79	1	6	6	17	30.5582	0.556315	0.0191503
54037325	Chaperone protein HtpG; AltName: Full=Heat shock protein HtpG; AltName: Full=High temperature protein G	11.75	1	8	8	40	72.916	0.548577	0.0188839
81669269	2-oxoglutarate oxidoreductase subunit KorB; AltName: Full=Alpha-ketoglutarate oxidoreductase subunit beta; Short=KG oxidoreductase subunit beta; Short=KGO subunit beta; Short=KOR subunit beta	11.8	1	3	3	22	40.1184	0.548377	0.018877
54037380	Translation initiation factor IF-3	25.87	1	6	6	12	22.3197	0.537641	0.0185075
254806166	50S ribosomal protein L5	31.02	2	6	6	11	20.9792	0.52433	0.0180493
54037046	Probable endonuclease 4; AltName: Full=Endodeoxyribonuclease IV; AltName: Full=Endonuclease IV	19.44	1	4	4	14	26.8286	0.521831	0.0179632
39931368	2-isopropylmalate synthase; AltName: Full=Alpha-IPM synthase; AltName: Full=Alpha-isopropylmalate synthase	20.4	2	7	7	39	75.6356	0.51563	0.0177498
54037485	ATP-dependent 6-phosphofructokinase; Short=ATP-PFK; Short=Phosphofructokinase; AltName: Full=Phosphohexokinase	25.95	1	8	8	19	36.8569	0.515507	0.0177456
54039285	DNA-directed RNA polymerase subunit omega; Short=RNAP omega subunit; AltName: Full=RNA polymerase omega subunit; AltName: Full=Transcriptase subunit omega	20	1	2	2	6	11.835	0.506971	0.0174517
614084701	Branched-chain-amino-acid aminotransferase; Short=BCAT	4.89	1	2	2	20	39.6412	0.504525	0.0173675
614130714	RNA polymerase-binding transcription factor CarD	14.2	1	4	4	9	17.8965	0.502893	0.0173113
158513701	DNA-directed RNA polymerase subunit beta; Short=RNAP subunit beta; AltName: Full=RNA polymerase subunit beta; AltName: Full=Transcriptase subunit beta	18.61	2	22	22	65	129.671	0.501269	0.0172554
614085783	Uncharacterized protein MT1877	16.46	1	2	2	9	18.1035	0.497142	0.0171134
41018172	Alanine--tRNA ligase; AltName: Full=Alanyl-tRNA synthetase; Short=AlaRS	9.51	2	9	9	48	97.2828	0.493407	0.0169848
54040607	Uncharacterized protein Mb2919c	8.83	1	3	3	15	30.5836	0.490459	0.0168833
614102240	Uncharacterized protein MT0763	19.23	1	3	3	9	19.1358	0.470323	0.0161902
54037090	3-oxoacyl-[acyl-carrier-protein] synthase 2; AltName: Full=Beta-ketoacyl-ACP synthase 2; Short=KAS 2	9.11	1	4	4	20	44.2495	0.451982	0.0155588
54037152	Glucose-6-phosphate isomerase; Short=GPI; AltName: Full=Phosphoglucose isomerase; Short=PGI; AltName: Full=Phosphohexose isomerase; Short=PHI	21.16	1	9	9	27	59.9374	0.45047	0.0155068
54038971	Bifunctional protein PyrR; Includes: Pyrimidine operon regulatory protein; Includes: Uracil phosphoribosyltransferase; Short=UPRTase	9.33	1	2	2	9	20.614	0.436596	0.0150292
54038871	Gamma-glutamyl phosphate reductase; Short=GPR; AltName: Full=Glutamate-5-semialdehyde dehydrogenase; AltName: Full=Glutamyl-gamma-semialdehyde dehydrogenase; Short=GSA dehydrogenase	20	1	6	6	19	43.7181	0.434603	0.0149606
160387003	Succinate-semialdehyde dehydrogenase [NADP(+)] 1; Short=SSADH 1; Short=SSDH 1	18.16	1	8	8	21	48.5145	0.432861	0.0149006
61236919	Putative 4-hydroxy-4-methyl-2-oxoglutarate aldolase; Short=HMG aldolase; AltName: Full=Oxaloacetate decarboxylase; Short=OAA decarboxylase; AltName: Full=Regulator of ribonuclease activity homolog; AltName: Full=RraA-like protein	11.46	1	2	2	7	16.2254	0.431421	0.014851
56404574	Probable cytosol aminopeptidase; AltName: Full=Leucine aminopeptidase; Short=LAP; AltName: Full=Leucyl aminopeptidase	9.13	2	4	4	23	53.414	0.430598	0.0148227
81669544	Putative S-adenosyl-L-methionine-dependent methyltransferase Mb0752c	19.18	1	6	6	15	34.9286	0.429447	0.0147831
81573477	2,3,4,5-tetrahydropyridine-2,6-dicarboxylate N-succinyltransferase; AltName: Full=Tetrahydrodipicolinate N-succinyltransferase; Short=THDP succinyltransferase; Short=THP succinyltransferase; AltName: Full=Tetrahydropicolinate succinylase	14.83	1	5	5	14	32.6217	0.429162	0.0147733
54037229	Glutamate-1-semialdehyde 2,1-aminomutase; Short=GSA; AltName: Full=Glutamate-1-semialdehyde aminotransferase; Short=GSA-AT	9.09	1	4	4	20	47.486	0.421177	0.0144984
614130995	Citrate lyase subunit beta-like protein	7.69	1	2	2	12	28.8679	0.415687	0.0143094
61225468	GMP synthase [glutamine-hydrolyzing]; AltName: Full=GMP synthetase; AltName: Full=Glutamine amidotransferase	12.76	2	7	7	23	56.0253	0.410529	0.0141318
54040487	Putative hydrolase Mb2248c; Flags: Precursor	10.38	1	5	5	21	55.8892	0.375743	0.0129344
614110914	Glycogen phosphorylase	12.51	3	12	12	35	95.457	0.366657	0.0126216
61222660	Aspartate-semialdehyde dehydrogenase; Short=ASA dehydrogenase; Short=ASADH; AltName: Full=Aspartate-beta-semialdehyde dehydrogenase	14.78	1	5	5	13	36.2079	0.359038	0.0123593
81556254	Putative acyltransferase Rv0859	16.38	1	4	4	15	42.3878	0.353875	0.0121816
61250947	Putative GTP cyclohydrolase 1 type 2; AltName: Full=GTP cyclohydrolase I	9.23	1	3	3	14	39.5732	0.353775	0.0121782
81669465	Long-chain-fatty-acid--AMP ligase FadD32; Short=FAAL; AltName: Full=Acyl-AMP synthetase	13.97	2	7	7	24	69.1894	0.346874	0.0119406
81712063	NADH-quinone oxidoreductase subunit I; AltName: Full=NADH dehydrogenase I subunit I; AltName: Full=NDH-1 subunit I	24.64	2	3	3	8	23.4215	0.341566	0.0117579
54039054	Peptide chain release factor 2; Short=RF-2	16.71	1	7	7	14	41.4478	0.337774	0.0116274
54037418	Dihydroxy-acid dehydratase; Short=DAD	15.13	1	7	7	20	59.3142	0.337187	0.0116072
614140151	Putative acyl-[acyl-carrier-protein] desaturase desA1; Short=DES; AltName: Full=Putative acyl-ACP desaturase desA1	15.68	1	6	6	13	38.7456	0.335522	0.0115498
614088707	Pyruvate kinase; Short=PK	18.43	1	7	7	17	50.6674	0.335522	0.0115498
302425200	Proteasome subunit alpha; AltName: Full=20S proteasome alpha subunit; AltName: Full=Proteasome core protein PrcA	7.26	3	2	2	9	26.8646	0.335013	0.0115323
54036965	Probable aldehyde dehydrogenase	10.85	1	5	5	18	54.5403	0.330031	0.0113608
745755974	Putative NAD(P)H nitroreductase MT3217	21.51	1	6	6	12	37.0251	0.324104	0.0111568
614114588	50S ribosomal protein L15	26.71	2	4	4	5	15.5235	0.322092	0.0110875
61229964	Proline-rich 28 kDa antigen; Flags: Precursor	10	1	3	3	10	31.9037	0.313443	0.0107898
817033856	Cell division ATP-binding protein FtsE	9.61	2	3	3	8	25.5806	0.312737	0.0107655
81421127	Acetaldehyde dehydrogenase; AltName: Full=Acetaldehyde dehydrogenase [acetylating]	9.24	1	3	3	10	31.9885	0.312612	0.0107612
54036844	Putative citrate synthase 2	12.06	1	4	4	12	40.1215	0.299091	0.0102958
54040589	Probable transcriptional regulatory protein Mb2635c	9.96	1	2	2	8	26.7824	0.298704	0.0102824
54039599	Putative phosphoserine aminotransferase; AltName: Full=Phosphohydroxythreonine aminotransferase; Short=PSAT	10.37	1	4	4	12	40.2087	0.298443	0.0102735
614101657	Serine protease MT3772	15.11	1	5	5	12	40.6961	0.294869	0.0101504
32700083	Mycocerosic acid synthase	10.66	1	20	20	66	224.256	0.294306	0.010131
803341884	Valine--tRNA ligase; AltName: Full=Valyl-tRNA synthetase; Short=ValRS	15.24	1	12	12	29	98.7378	0.293707	0.0101104
54036948	4-hydroxy-tetrahydrodipicolinate synthase; Short=HTPA synthase	8	1	2	2	9	30.839	0.291838	0.0100461
54040417	Proteasome-associated ATPase; AltName: Full=AAA ATPase forming ring-shaped complexes; Short=ARC; AltName: Full=Mycobacterial proteasome ATPase	8.21	1	5	5	19	67.3597	0.282068	0.00970977
61228247	DNA-binding response regulator MtrA	18.67	2	3	3	7	24.9163	0.28094	0.00967095
614089683	Uncharacterized protein Rv2277c; Flags: Precursor	5.65	2	2	2	9	32.1432	0.279997	0.00963847
61221191	ATP-dependent Clp protease proteolytic subunit 1; AltName: Full=Endopeptidase Clp 1	18	1	3	3	6	21.6938	0.276576	0.00952073
54037422	Acetolactate synthase small subunit; AltName: Full=Acetohydroxy-acid synthase small subunit; Short=AHAS; Short=ALS	14.29	1	3	3	5	18.1758	0.275091	0.00946961
54036772	Argininosuccinate synthase; AltName: Full=Citrulline--aspartate ligase	13.57	1	7	7	12	43.6554	0.27488	0.00946234
39931369	Glutamyl-tRNA(Gln) amidotransferase subunit A; Short=Glu-ADT subunit A	14.98	2	6	6	14	51.4039	0.272353	0.00937533
614107850	Probable propionyl-CoA carboxylase beta chain 5; Short=PCCase; AltName: Full=Propanoyl-CoA:carbon dioxide ligase	8.21	2	5	5	16	59.2591	0.270001	0.00929437
54037302	Imidazoleglycerol-phosphate dehydratase; Short=IGPD	12.86	1	3	3	6	22.7557	0.26367	0.00907646
614115073	Putative ribonuclease Z; Short=RNase Z; AltName: Full=tRNA 3 endonuclease; AltName: Full=tRNase Z	12.95	4	3	3	6	24.0613	0.249363	0.00858396
54040697	Uncharacterized protein Mb3433	16.79	1	3	3	7	28.2105	0.248135	0.00854167
614098997	Carbonic anhydrase 2; Short=Beta-CA 2; AltName: Full=Carbonate dehydratase 2; AltName: Full=mtCA 2	14.49	1	3	3	5	21.7783	0.229586	0.00790316
59797941	Probable enoyl-CoA hydratase echA12	6.32	2	2	2	7	30.5458	0.229164	0.00788862
614089992	UPF0603 protein MT2410; Flags: Precursor	10.45	1	6	6	16	69.9876	0.228612	0.00786963
54040494	Epimerase family protein Mb2239	10.63	1	3	3	7	31.6523	0.221153	0.00761286
81422135	Putative S-adenosyl-L-methionine-dependent methyltransferase Mb1931c	10.56	1	4	4	7	33.2467	0.210547	0.00724778
54040348	Uncharacterized protein Mb1826	3.44	1	4	4	14	67.7136	0.206753	0.00711717
615893188	ESX-5 secretion system protein eccB5; AltName: Full=ESX conserved component B5; AltName: Full=Type VII secretion system protein eccB5; Short=T7SS protein eccB5	6.32	1	3	3	11	53.688	0.204887	0.00705295
54037378	Translation initiation factor IF-2	5.78	1	5	5	19	93.9838	0.202163	0.00695915
410591698	Uncharacterized protein BCG_0605c	18.26	1	3	3	5	25.9291	0.192833	0.006638
38258294	Methionine--tRNA ligase; AltName: Full=Methionyl-tRNA synthetase; Short=MetRS	9.63	2	5	5	11	57.9573	0.189795	0.00653341
54038852	Phosphoenolpyruvate carboxykinase [GTP]; Short=PEP carboxykinase; Short=PEPCK	6.93	1	4	4	12	67.2101	0.178545	0.00614614
54036720	Putative amidase AmiC	6.13	1	3	3	9	50.8846	0.176871	0.00608851
614084400	DNA gyrase subunit B	6.22	1	4	4	13	74.0451	0.175569	0.00604369
614115203	Phosphate-binding protein PstS 1; Short=PBP 1; Short=PstS-1; AltName: Full=Antigen Ag78; AltName: Full=Protein antigen B; Short=PAB; Flags: Precursor	9.09	1	2	2	6	38.2193	0.156989	0.0054041
166217114	4-hydroxy-3-methylbut-2-en-1-yl diphosphate synthase (flavodoxin); AltName: Full=1-hydroxy-2-methyl-2-(E)-butenyl 4-diphosphate synthase	8.27	2	3	3	6	40.4568	0.148306	0.00510523
61214289	Serine/threonine-protein kinase PknH	7.21	3	5	5	9	63.657	0.141383	0.00486689
54039674	Leucine--tRNA ligase; AltName: Full=Leucyl-tRNA synthetase; Short=LeuRS	5.88	1	6	6	14	107.528	0.130199	0.00448189
614085837	Uncharacterized protein MT1884	6.06	1	3	3	9	69.6339	0.129247	0.00444915
54037860	UDP-N-acetylmuramoyl-L-alanyl-D-glutamate--2,6-diaminopimelate ligase; AltName: Full=Meso-A2pm-adding enzyme; AltName: Full=Meso-diaminopimelate-adding enzyme; AltName: Full=UDP-MurNAc-L-Ala-D-Glu:meso-diaminopimelate ligase; AltName: Full=UDP-MurNAc-tripeptide synthetase; AltName: Full=UDP-N-acetylmuramyl-tripeptide synthetase	6.54	1	3	3	7	55.3071	0.126566	0.00435685
614139200	Proline--tRNA ligase; AltName: Full=Prolyl-tRNA synthetase; Short=ProRS	6.36	2	4	4	8	63.2627	0.126457	0.00435309
61248675	DNA topoisomerase 1; AltName: Full=DNA topoisomerase I; AltName: Full=Omega-protein; AltName: Full=Relaxing enzyme; AltName: Full=Swivelase; AltName: Full=Untwisting enzyme	5.14	1	5	5	12	102.273	0.117333	0.00403901
54038851	Polyphosphate kinase; AltName: Full=ATP-polyphosphate phosphotransferase; AltName: Full=Polyphosphoric acid kinase	5.39	1	4	4	9	82.9878	0.10845	0.00373322
54039601	Protein translocase subunit SecA 2	3.34	1	3	3	9	88.8974	0.10124	0.00348504
41688544	Glycine dehydrogenase (decarboxylating); AltName: Full=Glycine cleavage system P-protein; AltName: Full=Glycine decarboxylase; AltName: Full=Glycine dehydrogenase (aminomethyl-transferring)	7.12	2	6	6	10	99.3902	0.100613	0.00346347
54039768	Anthranilate synthase component 1; Short=AS; Short=ASI	3.68	1	2	2	5	55.8143	0.0895828	0.00308375
160395561	Multifunctional 2-oxoglutarate metabolism enzyme; AltName: Full=2-hydroxy-3-oxoadipate synthase; Short=HOA synthase; Short=HOAS; AltName: Full=2-oxoglutarate carboxy-lyase; AltName: Full=2-oxoglutarate decarboxylase; AltName: Full=Alpha-ketoglutarate decarboxylase; Short=KG decarboxylase; Short=KGD; AltName: Full=Alpha-ketoglutarate-glyoxylate carboligase; Includes: 2-oxoglutarate dehydrogenase E…	4.06	2	6	6	12	135.792	0.0883707	0.00304203
614112289	Serine/threonine-protein kinase PknD	7.08	1	3	3	6	69.5025	0.0863278	0.00297171
618798156	Putative cystathionine beta-synthase MT1108; AltName: Full=Beta-thionase; AltName: Full=Serine sulfhydrase	6.47	1	3	3	4	48.6047	0.0822965	0.00283293
614084309	DNA gyrase subunit A	4.53	2	4	4	7	92.2177	0.0759073	0.002613
615893326	ESX-5 secretion system protein eccD5; AltName: Full=ESX conserved component D5; AltName: Full=Type VII secretion system protein eccD5; Short=T7SS protein eccD5	2.78	1	2	2	4	53.4008	0.0749052	0.0025785
166226835	Glutamate--tRNA ligase; AltName: Full=Glutamyl-tRNA synthetase; Short=GluRS	7.76	2	3	3	4	53.8028	0.0743456	0.00255924
61230091	Phosphoribosylformylglycinamidine synthase subunit PurL; Short=FGAM synthase; AltName: Full=Formylglycinamide ribonucleotide amidotransferase subunit II; Short=FGAR amidotransferase II; Short=FGAR-AT II; AltName: Full=Glutamine amidotransferase PurL; AltName: Full=Phosphoribosylformylglycinamidine synthase subunit II	4.91	3	4	4	5	79.4571	0.0629271	0.00216617
61223053	DNA polymerase I; Short=POL I	5.09	1	5	5	6	98.4116	0.0609684	0.00209875
38257909	NADH-quinone oxidoreductase subunit G; AltName: Full=NADH dehydrogenase I subunit G; AltName: Full=NDH-1 subunit G	6.95	2	4	4	5	85.3585	0.0585765	0.00201641
618797941	F420-dependent glucose-6-phosphate dehydrogenase; Short=FGD; Short=FGD1; Short=G6PD	10.12	1	3	3	9	36.9656	0.243469	0.00838107
618797825	Ribonuclease VapC1; Short=RNase VapC1; AltName: Full=Toxin VapC1	15.79	1	2	2	2	14.3626	0.139251	0.0047935
618730378	Pup deamidase/depupylase; AltName: Full=Deamidase of protein Pup	5.54	1	3	3	4	55.1454	0.0725355	0.00249693
615895496	Elongation factor G-like protein	3.92	2	3	3	4	75.5567	0.0529404	0.00182239
615880818	Thioredoxin reductase; Short=TR; Short=TRXR	17.31	1	3	3	13	35.6209	0.364954	0.012563
614114480	Ribonucleoside-diphosphate reductase subunit beta nrdF1; AltName: Full=Ribonucleotide reductase R2-1 small subunit; AltName: Full=Ribonucleotide reductase small subunit 1	11.18	1	4	4	9	36.5668	0.246125	0.00847249
614114458	Peptidoglycan endopeptidase RipB; AltName: Full=Macrophage invasion and intracellular persistence protein B; AltName: Full=Resuscitation-promoting factor interaction partner B; Short=Rpf-interacting protein B; Flags: Precursor	6.22	1	2	2	2	24.6087	0.0812722	0.00279767
614113588	Probable peptidyl-prolyl cis-trans isomerase B; Short=PPIase B; AltName: Full=Rotamase B	13.64	1	3	3	5	32.3506	0.154557	0.00532038
614092951	O-succinylhomoserine sulfhydrylase; Short=OSH sulfhydrylase; Short=OSHS sulfhydrylase	5.91	1	2	2	2	43.318	0.0461701	0.00158934
613778959	Antitoxin VapB39	20.27	1	2	2	2	7.98911	0.250341	0.00861761
110832060	UPF0336 protein Mb0654	11.39	1	2	2	4	17.4696	0.228969	0.00788193
76363410	Sulfite reductase [ferredoxin]	6.49	1	4	4	5	62.073	0.0805504	0.00277283
61224076	Probable dihydroneopterin aldolase; Short=DHNA	14.29	1	3	3	7	14.5436	0.481313	0.0165685
61218949	Methionine aminopeptidase; Short=MAP; Short=MetAP; AltName: Full=Peptidase M	6.32	1	2	2	2	30.8716	0.0647846	0.00223011
59797843	Glycine cleavage system H protein	14.93	2	2	2	4	14.171	0.282267	0.00971663
54040570	Uncharacterized protein Mb2606c	26.62	1	2	2	3	15.7828	0.19008	0.00654322
54039396	30S ribosomal protein S15	44.94	1	4	4	8	10.4689	0.764171	0.0263054
54039135	50S ribosomal protein L25; AltName: Full=General stress protein CTC	20.93	1	3	3	7	22.4278	0.312113	0.010744
54039126	50S ribosomal protein L20	20.93	1	3	3	6	14.518	0.413281	0.0142266
54039064	Riboflavin synthase; Short=RS	10.45	1	2	2	3	21.307	0.140799	0.00484679
54039055	Transcription termination factor Rho; AltName: Full=ATP-dependent helicase Rho	6.98	1	4	4	7	65.0941	0.107537	0.00370179
54037802	Probable transport accessory protein MmpS3	8.7	1	2	2	5	30.9362	0.161623	0.00556364
54037769	Nucleoid-associated protein Lsr2	30.36	1	4	4	9	12.0912	0.744341	0.0256228
54036921	Probable cutinase cut2; Flags: Precursor	11.3	1	2	2	4	23.9108	0.167288	0.00575864
41019502	Long-chain-fatty-acid--AMP ligase FadD28; Short=FAAL; AltName: Full=Acyl-AMP synthetase	3.62	2	2	2	2	62.6556	0.0319205	0.00109882
41019479	Divalent metal cation transporter MntH; AltName: Full=BRAMP	4.24	1	3	3	4	72.7872	0.0549547	0.00189173
38605726	30S ribosomal protein S12	19.35	1	3	3	12	13.8408	0.867004	0.0298453
							Total NormPSM	2904.99
