# Supplementary material for: Proteomic analysis of protein purified derivative of Mycobacterium bovis
Source: J Transl Med. 2017 Apr 3;15:68. doi: 10.1186/s12967-017-1172-1 (PMC5376687; doi:10.1186/s12967-017-1172-1)
Supplement: Supplementary file 3 — Additional file 3: Table S3. Dimethyl labeling-based quantification of proteins present in samples It, NLand Ip relative to sample S. Result of single replicates as well as average H:L and M:L ratios, their associated p-values and number of observations (unique peptides) are reported. [file 12967_2017_1172_MOESM3_ESM.xlsx]

## Sheet: Legend
	It versus S (replicate-1)	Quantitative value associated to a protein in the list. It represents the ratio between the protein's relative abundance in sample It and the protein's relative abundance in sample S (the reference sample). Values > 1 indicate that the protein is found in higher relative amounts in Sample It with respect to sample S.

## Sheet: Quantitative comparison
Accession	Description	It versus S (replicate-1)	Number of observations (unique peptides, rep-1)	p-value (rep-1)	It versus S (replicate-2)	Number of observations (unique peptides, rep-2)	p-value (rep-2)	It versus S (average)	NL versus S (replicate-1)	Number of observations (unique peptides, rep-1)	p-value (rep-1)	NL versus S (replicate-2)	Number of observations (unique peptides, rep-2)	p-value (rep-2)	NL versus S (average)	Ip versus S (replicate-1)	Number of observations (unique peptides, rep-1)	p-value (rep-1)	Ip versus S (replicate-2)	Number of observations (unique peptides, rep-2)	p-value (rep-2)	Ip versus S (average)	% Total Weighted Spectra
61223750	ESAT-6-like protein EsxB; AltName: Full=10 kDa culture filtrate antigen CFP-10; AltName: Full=Secreted antigenic protein MTSA-10	0.506091	47	0.419858	0.383636	43	0.0479952	0.44063	0.672509	47	0.114689	0.867374	46	0.593841	0.763752	0.370911	43	9.999e-05	0.576241	46	0.0548945	0.462314	35.0323
61223746	6 kDa early secretory antigenic target; AltName: Full=ESAT-6	0.737142	9	0.768923	1.03249	8	0.972103	0.872406	0.326155	9	0.0520948	0.726284	7	0.630837	0.486705	0.568098	8	0.19778	1.06893	7	0.906409	0.779266	15.1706
61228252	Immunogenic protein MPB70; Flags: Precursor	0.726374	11	0.753025	1.11631	9	0.89731	0.900478	0.518041	11	0.194081	0.72035	8	0.60094	0.610877	0.520242	9	0.126787	1.57792	8	0.417858	0.906037	4.97191
61223754	ESAT-6-like protein EsxN	0.5865	5	0.652035	1.2781	5	0.819618	0.865799	0.394289	5	0.220078	0.898265	4	0.891911	0.595127	0.335754	5	0.0665933	0.952415	4	0.938706	0.565488	3.33643
61217075	14 kDa antigen; AltName: Full=16 kDa antigen; AltName: Full=HSP 16.3	1.02604	60	0.992901	1.30798	59	0.651435	1.15847	1.16013	60	0.50175	1.43729	56	0.131687	1.2913	0.402992	59	9.999e-05	0.410172	56	0.00079992	0.406566	2.19058
61217901	Meromycolate extension acyl carrier protein; Short=ACP	0.47857	22	0.39576	0.380422	21	0.123888	0.426683	0.471099	22	0.0377962	0.553974	23	0.122788	0.510858	0.902286	21	0.708529	1.02157	23	0.952205	0.96008	1.91145
38605709	10 kDa chaperonin; AltName: Full=GroES protein; AltName: Full=Immunogenic protein MPB57; AltName: Full=Protein Cpn10	0.321983	24	0.133287	0.257135	28	0.0114989	0.287738	0.340445	24	0.00239976	0.255949	27	0.00029997	0.295189	1.1712	28	0.49845	1.89071	27	0.0686931	1.48809	1.87139
61228239	Immunogenic protein MPB63; AltName: Full=16 kDa immunoprotective extracellular protein; AltName: Full=Antigen MPB63; Flags: Precursor	0.972004	18	0.977102	0.849023	19	0.811319	0.908435	0.748515	18	0.463254	1.39493	20	0.423258	1.02182	0.89958	19	0.70023	1.17049	20	0.683232	1.02613	1.53517
61233386	50S ribosomal protein L7/L12	1.27269	26	0.829117	0.597148	22	0.428057	0.871772	1.24151	26	0.518948	0.860974	24	0.692331	1.03388	0.742765	22	0.259274	0.841625	24	0.632837	0.790651	1.20194
61221045	60 kDa chaperonin 2; AltName: Full=65 kDa antigen; AltName: Full=Antigen A; AltName: Full=Cell wall protein A; AltName: Full=GroEL protein 2; AltName: Full=Heat shock protein 65; AltName: Full=Protein Cpn60-2	0.56979	93	0.590541	0.372241	103	0.00249975	0.460542	0.581382	93	0.00329967	0.509752	105	0.00019998	0.54439	0.692577	103	0.00379962	0.834334	105	0.463054	0.760158	1.18222
33516877	ESAT-6-like protein EsxL	0.797646	5	0.848115	1	4	0.9997	0.89311	0.70537	5	0.621838	1.84291	3	0.50245	1.14014	0.1	4	0.00359964	0.0278498	3	0.00109989	0.0527729	1.15024
54039898	EspC protein homolog	2.78263	12	0.269173	2.71776	12	0.19868	2.75	1.81058	12	0.232077	2.55895	10	0.108289	2.15248	0.337976	12	0.00529947	0.398117	10	0.0849915	0.366816	1.14231
61228242	Immunogenic protein MPB64; AltName: Full=Antigen MPB64; Flags: Precursor	0.374625	25	0.209379	0.374693	24	0.10359	0.374659	0.302438	25	0.00079992	0.347394	26	0.00339966	0.324138	0.609622	24	0.0575942	0.710865	26	0.319068	0.6583	0.942372
7387888	Alanine and proline-rich secreted protein Apa; AltName: Full=45/47 kDa antigen; AltName: Full=FAP-B; AltName: Full=Fibronectin attachment protein; Flags: Precursor	0.863154	25	0.89731	0.599956	27	0.408159	0.719621	0.704966	25	0.30257	0.558762	25	0.112989	0.627621	1.14678	27	0.574443	1.6544	25	0.159884	1.3774	0.869371
61218516	Cell wall synthesis protein Wag31; AltName: Full=Antigen 84	0.886473	54	0.953805	0.722177	56	0.578642	0.800119	0.619577	54	0.0421958	0.663363	53	0.105789	0.641096	0.736976	56	0.0712929	0.739168	53	0.277972	0.738071	0.816123
61248339	Thioredoxin; Short=Trx; AltName: Full=MPT46	0.423744	14	0.341166	0.316027	14	0.119988	0.365943	0.464175	14	0.0894911	0.724067	14	0.50465	0.579736	1.0197	14	0.956304	1.47161	14	0.379562	1.22499	0.760599
33516876	ESAT-6-like protein EsxJ/EsxK	7.35386	19	0.00319968	12.4317	16	0.00019998	9.56145	1.63049	19	0.212579	2.15224	14	0.116388	1.87329	1.31781	16	0.367763	0.975789	14	0.954905	1.13398	0.75201
62288358	Low molecular weight antigen MTB12; AltName: Full=CFP-2; AltName: Full=Low molecular weight protein antigen 2; Flags: Precursor	0.12242	13	0.00929907	0.0862746	14	0.00089991	0.10277	0.0862048	13	9.999e-05	0.070027	13	9.999e-05	0.077696	0.750861	14	0.381262	1.53844	13	0.345165	1.07478	0.695735
618798114	Uncharacterized protein MT0595	1.60654	10	0.635836	0.870243	12	0.859414	1.18241	0.370756	10	0.0634937	0.328204	11	0.0473953	0.348832	2.58732	12	0.0115988	3.75269	11	0.0120988	3.11599	0.618521
61223568	Elongation factor Tu; Short=EF-Tu	2.50178	45	0.178282	2.29265	47	0.0928907	2.39493	0.6586	45	0.10309	0.644159	44	0.107789	0.651339	0.725028	47	0.0783922	0.597338	44	0.0772923	0.658093	0.557837
251764748	Cell surface lipoprotein MPB83; AltName: Full=Lipoprotein p23; Flags: Precursor	2.24104	7	0.458054	2.02848	6	0.49535	2.13211	0.400191	7	0.147585	0.727899	7	0.637636	0.539721	0.725605	6	0.49665	2.97981	7	0.0842916	1.47043	0.530646
61222667	Chaperone protein DnaK; AltName: Full=HSP70; AltName: Full=Heat shock 70 kDa protein; AltName: Full=Heat shock protein 70	1.28193	80	0.927207	1.31179	75	0.655934	1.29677	0.482568	80	0.00029997	0.740581	79	0.144286	0.597813	0.786997	75	0.10199	0.932967	79	0.790721	0.85688	0.485503
81400946	Calcium dodecin	3.86088	14	0.110989	2.89118	10	0.205779	3.34103	1.17446	14	0.722128	1.37507	10	0.584842	1.27082	2.83993	10	0.0156984	2.96725	10	0.0425957	2.90289	0.475633
54036795	Bacterioferritin; Short=BFR	1.1456	22	0.89911	0.80679	22	0.741826	0.961386	0.26205	22	0.00039996	0.46506	24	0.0420958	0.349097	0.645295	22	0.09979	0.581378	24	0.138586	0.612503	0.467641
54040367	Uncharacterized protein Mb1858	0.564134	7	0.59744	0.377718	12	0.20388	0.46161	0.922971	7	0.89981	1.11139	12	0.842416	1.01281	0.660612	12	0.252875	1.07809	12	0.872513	0.843919	0.44925
614103230	Metallothionein; Short=MT; AltName: Full=Copper-binding metallothionein; Short=Cu(I)-binding metallothionein; AltName: Full=Mycobacterial metallothionein; Flags: Precursor	0.327641	5	0.345565	0.249864	6	0.178982	0.286122	0.81197	5	0.765323	0.953391	5	0.946605	0.879844	0.475385	6	0.148985	0.659996	5	0.507949	0.560136	0.433712
54037746	Putative lipoprotein LppX; Flags: Precursor	0.267899	22	0.0751925	0.257518	19	0.0362964	0.262657	0.421761	22	0.0190981	0.814678	23	0.60024	0.586173	2.34181	19	0.00479952	2.83815	23	0.0059994	2.57806	0.429483
614085506	Universal stress protein MT1672	0.176435	19	0.0133987	0.22233	14	0.0347965	0.198057	0.460808	19	0.0490951	0.469744	19	0.0722928	0.465255	0.780392	14	0.461854	0.730057	19	0.422258	0.754805	0.420647
61213564	Putative lipoprotein LprA; Flags: Precursor	0.451607	17	0.378762	0.682556	14	0.610239	0.5552	0.423804	17	0.040496	0.516678	19	0.117888	0.467943	3.0307	14	0.0029997	5.36488	19	9.999e-05	4.03229	0.408015
38605701	50S ribosomal protein L29	1.39857	8	0.754225	1.71692	10	0.518548	1.54959	0.12918	8	0.0009999	0.20268	10	0.00659934	0.161809	1.51669	10	0.280472	4.10384	10	0.0108989	2.49485	0.388807
54040256	Uncharacterized protein Mb1767	2.13748	11	0.437756	2.12074	12	0.328567	2.12909	0.718826	11	0.518248	0.810121	10	0.712129	0.76311	0.624326	12	0.19718	0.700634	10	0.478252	0.66138	0.350746
614130150	Ferritin BfrB; AltName: Full=Non-heme ferritin Ftn; AltName: Full=Nox19	1.32839	18	0.778922	2.5022	16	0.194581	1.82315	3.04275	18	0.00779922	2.72463	13	0.050095	2.8793	0.706607	16	0.264974	0.914487	13	0.848815	0.803855	0.350483
803341902	Ketol-acid reductoisomerase; AltName: Full=Acetohydroxy-acid isomeroreductase; AltName: Full=Alpha-keto-beta-hydroxylacyl reductoisomerase	3.82979	32	0.0325967	1.99005	29	0.239376	2.7607	1.72107	32	0.0707929	2.65802	31	0.00349965	2.13884	0.287521	29	9.999e-05	0.297529	31	0.00029997	0.292482	0.328097
613778721	35 kDa protein	1.01851	30	0.989801	0.833778	27	0.774623	0.921526	0.221079	30	9.999e-05	0.237626	30	9.999e-05	0.229203	2.03616	27	0.00489951	2.56115	30	0.00489951	2.28362	0.326106
54036917	Probable cold shock protein A	1.5457	5	0.716728	3.87787	8	0.135586	2.44827	0.712446	5	0.631537	0.42127	6	0.244176	0.547843	8.01032	8	0.00029997	6.31441	6	0.010299	7.11199	0.322474
81343122	Uncharacterized protein Rv0250c	0.877437	10	0.89761	0.55155	11	0.462954	0.695665	0.475963	10	0.162384	0.539329	11	0.256474	0.506656	2.25766	11	0.0359964	3.05594	11	0.0349965	2.62665	0.312956
54040475	Uncharacterized protein Mb2324	0.471529	7	0.480552	0.528522	6	0.539346	0.499213	0.551587	7	0.343566	0.742356	9	0.619438	0.639901	1.82844	6	0.233577	2.11486	9	0.168483	1.96644	0.312747
146286200	Heparin-binding hemagglutinin; AltName: Full=Adhesin	0.257248	21	0.0617938	0.536096	23	0.324368	0.371362	0.113851	21	9.999e-05	0.0923264	23	9.999e-05	0.102525	0.976686	23	0.928607	0.974996	23	0.943006	0.975841	0.305502
61250854	Protein Mb1300c; Flags: Precursor	0.203094	5	0.181582	0.481025	9	0.40196	0.31256	0.138916	5	0.0130987	0.548882	9	0.321168	0.276131	3.43148	9	0.00659934	11.3826	9	0.00019998	6.24973	0.274463
41017920	Superoxide dismutase [Fe]	0.990529	14	0.991301	0.953507	11	0.952705	0.971842	1.42341	14	0.434857	2.59619	13	0.0589941	1.92235	0.260222	11	0.00129987	0.337398	13	0.0256974	0.296308	0.272305
614084421	Hypoxic response protein 1; Short=HRP1	2.18036	15	0.394461	2.1253	9	0.388361	2.15266	1.01538	15	0.970803	2.10015	8	0.247475	1.46029	0.231577	9	0.00209979	0.294	8	0.0422958	0.260928	0.264152
54040562	Uncharacterized protein Mb2587	0.756957	16	0.776622	0.871315	14	0.854615	0.812125	2.91236	16	0.0132987	3.59538	13	0.0141986	3.2359	0.184614	14	9.999e-05	0.109945	13	9.999e-05	0.142469	0.252366
60392509	Adenylate kinase; Short=AK; AltName: Full=ATP-AMP transphosphorylase; AltName: Full=ATP:AMP phosphotransferase; AltName: Full=Adenylate monophosphate kinase	1.22196	15	0.839816	1.47451	13	0.617638	1.34231	0.717801	15	0.451755	0.834077	16	0.692631	0.773758	0.953725	13	0.893011	1.53839	16	0.308669	1.21128	0.246462
54037218	Transcription elongation factor GreA; AltName: Full=Transcript cleavage factor GreA	0.408601	10	0.364764	0.314249	12	0.135186	0.358333	0.201038	10	0.00369963	0.364408	10	0.0785921	0.270666	0.516634	12	0.0724928	1.13669	10	0.791021	0.766324	0.241142
61228115	Malate dehydrogenase	0.190725	16	0.0339966	0.228159	16	0.0326967	0.208604	0.171897	16	0.00019998	0.369633	20	0.0164984	0.252069	1.93821	16	0.0423958	2.55054	20	0.0222978	2.22339	0.238853
61250945	Nucleoid-associated protein Mb3743c	2.20782	7	0.465653	0.754955	10	0.736726	1.29105	0.512964	7	0.289671	1.34454	9	0.615338	0.830481	0.67938	10	0.325767	2.21237	9	0.148685	1.22598	0.229511
61250841	Protein Mb2227c	1.38065	7	0.768323	0.40549	9	0.29827	0.748223	1.38964	7	0.590241	0.866885	9	0.811619	1.09757	0.741508	9	0.461154	0.608146	9	0.351365	0.671524	0.225168
52782909	Protein GrpE; AltName: Full=HSP-70 cofactor	2.00625	15	0.447555	0.743362	16	0.677832	1.22122	1.42661	15	0.418058	1.18097	18	0.691431	1.29799	1.0322	16	0.919108	0.950512	18	0.90041	0.990515	0.224403
54037778	5-methyltetrahydropteroyltriglutamate--homocysteine methyltransferase; AltName: Full=Cobalamin-independent methionine synthase; AltName: Full=Methionine synthase, vitamin-B12 independent isozyme	10.6155	55	9.999e-05	3.77352	42	0.00619938	6.32912	3.71581	55	9.999e-05	6.59447	46	9.999e-05	4.95013	0.894708	42	0.569643	1.11731	46	0.70233	0.999835	0.222506
302595988	Uncharacterized protein MT0836	0.623586	3	0.718128	0.671782	4	0.735126	0.647236	0.494233	3	0.423758	0.492695	3	0.450755	0.493463	4.04911	4	0.039796	4.81355	3	0.110589	4.41482	0.21686
54038858	Probable peptidyl-prolyl cis-trans isomerase A; Short=PPIase A; AltName: Full=Rotamase A	2.31533	10	0.39506	2.5111	10	0.266573	2.41123	0.965731	10	0.948905	1.19652	9	0.767223	1.07495	1.32478	10	0.468253	1.53733	9	0.426957	1.4271	0.216629
54036920	Probable cutinase Mb2006c; Flags: Precursor	0.673278	9	0.69773	0.274796	8	0.156684	0.430133	0.378483	9	0.0848915	0.484898	9	0.229377	0.428399	0.627141	8	0.271973	1.03535	9	0.946505	0.805798	0.211898
38258414	Putative thiosulfate sulfurtransferase 1; AltName: Full=Rhodanese-like protein 1	2.42829	23	0.271773	3.82109	22	0.0290971	3.0461	0.54966	23	0.0892911	0.780097	17	0.569343	0.654819	0.67516	22	0.146685	1.18237	17	0.681832	0.893469	0.211013
54040627	Uncharacterized protein Mb2952c	0.149231	20	0.00589941	0.128186	15	0.00219978	0.138309	0.437156	20	0.0330967	0.655422	18	0.332167	0.535277	0.414307	15	0.010399	0.47776	18	0.0727927	0.444903	0.209329
61227679	Lipoprotein LprG; AltName: Full=27 kDa lipoprotein; AltName: Full=Antigen P27; Flags: Precursor	0.283462	11	0.175682	0.360062	12	0.185681	0.319475	0.361125	11	0.0457954	0.594376	10	0.368263	0.463297	1.63497	12	0.179382	2.77797	10	0.059994	2.13118	0.202056
54039295	Ribosome-recycling factor; Short=RRF; AltName: Full=Ribosome-releasing factor	1.99241	19	0.447755	2.25638	16	0.252575	2.12029	0.990636	19	0.979802	1.61822	16	0.292871	1.26612	0.862081	16	0.631437	1.1143	16	0.79822	0.980109	0.198455
61221041	60 kDa chaperonin 1; AltName: Full=GroEL protein 1; AltName: Full=Protein Cpn60-1	0.321188	22	0.130987	0.354591	25	0.0758924	0.337476	0.545105	22	0.0921908	0.657921	25	0.252275	0.598862	0.639774	25	0.0761924	0.867225	25	0.682932	0.744868	0.193558
54037138	Glyceraldehyde-3-phosphate dehydrogenase; Short=GAPDH	1.43402	16	0.722628	1.54548	16	0.540846	1.48871	0.832346	16	0.665233	0.839125	16	0.69953	0.835728	1.33177	16	0.361864	0.909297	16	0.817518	1.10044	0.190636
146286021	Diacylglycerol acyltransferase/mycolyltransferase Ag85B; Short=DGAT; AltName: Full=30 kDa extracellular protein; AltName: Full=Acyl-CoA:diacylglycerol acyltransferase; AltName: Full=Antigen 85 complex B; Short=85B; Short=Ag85B; AltName: Full=Extracellular alpha-antigen; AltName: Full=Fibronectin-binding protein B; Short=Fbps B; Flags: Precursor	1.41462	9	0.740026	2.67342	13	0.193981	1.9447	3.47667	9	0.0342966	6.03404	12	0.00089991	4.58021	2.5561	13	0.0112989	3.54443	12	0.0126987	3.00997	0.187264
81422054	Prokaryotic ubiquitin-like protein Pup; AltName: Full=Bacterial ubiquitin-like modifier	0.207215	6	0.157084	0.491335	3	0.59934	0.31908	1.155	6	0.824818	1.95116	5	0.408559	1.50119	0.674601	3	0.489551	0.353798	5	0.148385	0.488541	0.17856
54040075	Uncharacterized protein Mb1315	1.05851	11	0.959504	1.13045	9	0.891111	1.09389	1.52438	11	0.408459	1.34437	12	0.568643	1.43155	0.471229	9	0.0755924	0.447343	12	0.10219	0.45913	0.174227
615944980	Electron transfer flavoprotein subunit alpha; Short=Alpha-ETF; AltName: Full=Electron transfer flavoprotein large subunit; Short=ETFLS	2.74024	14	0.254775	6.50704	15	0.00639936	4.22266	1.4444	14	0.420758	0.99434	11	0.992101	1.19843	1.88065	15	0.0586941	0.899878	11	0.829717	1.3009	0.168467
61247664	Single-stranded DNA-binding protein; Short=SSB	2.4347	7	0.39766	4.6428	7	0.10489	3.36211	1.58881	7	0.457354	1.12027	8	0.859414	1.33413	0.876608	7	0.759424	0.441926	8	0.161784	0.622412	0.166732
615944755	ESX-1 secretion-associated protein EspL	0.508049	6	0.539446	0.69947	5	0.742926	0.596125	0.294616	6	0.079692	0.364614	7	0.143986	0.327751	2.0234	5	0.19758	3.8493	7	0.0386961	2.79082	0.166584
54037441	Inorganic pyrophosphatase; AltName: Full=Pyrophosphate phospho-hydrolase; Short=PPase	1.08514	9	0.935906	0.500774	7	0.475352	0.737163	1.41444	9	0.519148	0.669152	10	0.486851	0.972868	1.49428	7	0.369163	1.05028	10	0.920908	1.25276	0.161621
38258295	Transaldolase	1.17164	22	0.881012	1.01571	19	0.981902	1.09089	1.34122	22	0.420158	1.32495	21	0.477652	1.33306	1.70357	19	0.0645935	1.55545	21	0.250275	1.62782	0.157448
54037071	Electron transfer flavoprotein subunit beta; Short=Beta-ETF; AltName: Full=Electron transfer flavoprotein small subunit; Short=ETFSS	0.926297	16	0.939306	0.750237	16	0.687031	0.833632	0.582971	16	0.205079	0.629387	14	0.346665	0.605734	1.63289	16	0.123288	2.62648	14	0.0417958	2.07093	0.152101
61236899	30S ribosomal protein S10	6.25251	8	0.0621938	12.2091	7	0.00789921	8.73713	1.21253	8	0.744626	4.4901	9	0.0184982	2.33332	1.62878	7	0.292771	2.87824	9	0.0626937	2.16519	0.150661
166233328	Adenosylhomocysteinase; AltName: Full=S-adenosyl-L-homocysteine hydrolase; Short=AdoHcyase	5.62113	36	0.0009999	2.07894	26	0.222978	3.41848	2.55479	36	0.00109989	2.60231	31	0.00519948	2.57844	0.36529	26	0.00039996	0.332953	31	0.00089991	0.348747	0.150275
54039531	30S ribosomal protein S6	7.94893	9	0.0271973	11.3281	5	0.0288971	9.48929	1.38017	9	0.567843	1.21168	5	0.80212	1.29319	1.40795	5	0.482752	1.76534	5	0.40416	1.57655	0.148053
54039911	Uncharacterized protein Mb3809	2.57666	8	0.363964	3.12066	8	0.209579	2.83565	0.988376	8	0.983802	1.20141	8	0.779022	1.0897	1.1831	8	0.688031	1.40145	8	0.539846	1.28765	0.147275
54039274	DNA-directed RNA polymerase subunit alpha; Short=RNAP subunit alpha; AltName: Full=RNA polymerase subunit alpha; AltName: Full=Transcriptase subunit alpha	8.55946	23	0.00089991	4.08443	15	0.0457954	5.91275	1.85707	23	0.0844916	1.95591	19	0.113589	1.90585	0.486042	15	0.0282972	0.352001	19	0.0110989	0.413627	0.143418
54039747	Probable thiol peroxidase	0.814299	7	0.850315	0.628358	9	0.60014	0.715312	0.254848	7	0.0363964	0.491277	8	0.266373	0.353838	1.15833	9	0.70343	0.976974	8	0.966103	1.06379	0.142705
61217898	Diacylglycerol acyltransferase/mycolyltransferase Ag85C; Short=DGAT; AltName: Full=Acyl-CoA:diacylglycerol acyltransferase; AltName: Full=Antigen 85 complex C; Short=85C; Short=Ag85C; AltName: Full=Fibronectin-binding protein C; Short=Fbps C; Flags: Precursor	0.196725	15	0.0435956	0.306139	14	0.106489	0.245408	1.00702	15	0.986101	2.90029	22	0.00859914	1.70899	1.4222	14	0.29737	2.0752	22	0.0530947	1.71795	0.140512
61226442	Iron-dependent repressor IdeR	3.70052	16	0.109189	3.10599	11	0.155884	3.39025	1.75203	16	0.189381	1.60198	11	0.390061	1.67533	1.76968	11	0.136286	2.18346	11	0.125187	1.96572	0.139238
54037747	Putative lipoprotein LpqE; Flags: Precursor	0.841713	7	0.875712	2.20063	8	0.388861	1.36099	0.4063	7	0.158884	1.02687	8	0.965303	0.645922	1.60441	8	0.274773	2.11963	8	0.194981	1.84411	0.137277
158512949	S-adenosylmethionine synthase; Short=AdoMet synthase; AltName: Full=MAT; AltName: Full=Methionine adenosyltransferase	1.06345	17	0.953205	0.506786	13	0.372063	0.734128	0.397646	17	0.0270973	0.504416	18	0.111789	0.44786	1.02782	13	0.935406	1.28061	18	0.529947	1.14728	0.134516
61228359	Soluble secreted antigen MPT53; Flags: Precursor	0.724494	8	0.758924	1.69364	7	0.594441	1.10772	2.01691	8	0.238776	2.34085	6	0.246275	2.17285	1.77893	7	0.212979	0.911222	6	0.868313	1.27318	0.133038
817033880	Heme-binding protein Rv0203; Flags: Precursor	0.18932	5	0.158584	0.187523	4	0.171283	0.188419	0.406901	5	0.234877	1.13305	6	0.855914	0.678999	0.715175	4	0.514949	1.23943	6	0.712129	0.941494	0.126372
61230171	Phosphate-binding protein PstS 3; Short=PBP 3; Short=PstS-3; AltName: Full=Antigen Ag88; Flags: Precursor	0.882993	14	0.89931	1.52333	10	0.618138	1.15978	0.897379	14	0.80492	0.994615	13	0.993001	0.944747	1.64149	10	0.207979	1.15676	13	0.751725	1.37797	0.116168
54039978	UPF0234 protein Mb0581c	2.44525	8	0.382362	0.768456	10	0.749925	1.37079	0.65444	8	0.464754	0.230828	12	0.00759924	0.388669	2.49796	10	0.0258974	2.98241	12	0.0317968	2.72946	0.112417
146286019	Diacylglycerol acyltransferase/mycolyltransferase Ag85A; Short=DGAT; AltName: Full=Acyl-CoA:diacylglycerol acyltransferase; AltName: Full=Antigen 85 complex A; Short=85A; Short=Ag85A; AltName: Full=Fibronectin-binding protein A; Short=Fbps A; Flags: Precursor	1.43595	15	0.715528	1.53018	13	0.581642	1.48232	2.69477	15	0.0237976	1.36009	9	0.60484	1.91445	1.57765	13	0.186181	1.03438	9	0.947605	1.27746	0.109071
61227683	Lipoprotein LpqH; AltName: Full=19 kDa lipoprotein antigen; Flags: Precursor	0.658572	7	0.70313	1.01398	6	0.988901	0.81718	0.385868	7	0.137786	0.710422	5	0.650135	0.523573	0.485192	6	0.158384	0.5695	5	0.406059	0.525658	0.10688
81671903	Putative short-chain type dehydrogenase/reductase Rv0148	0.0611451	7	0.00659934	0.506426	8	0.458654	0.17597	0.242781	7	0.030297	1.36476	10	0.585441	0.57562	0.507628	8	0.134287	0.575615	10	0.281172	0.540554	0.105259
54040080	Uncharacterized protein Mb1359; Flags: Precursor	6.22965	11	0.0392961	10.0232	9	0.00619938	7.90197	6.18658	11	0.00079992	11.6885	9	9.999e-05	8.50365	0.830896	9	0.642636	0.977933	9	0.969103	0.901421	0.104928
54037015	Probable enoyl-CoA hydratase echA8	9.12189	14	0.00349965	10.968	9	0.00469953	10.0025	3.08708	14	0.0148985	4.92133	11	0.00559944	3.89776	1.02283	9	0.953105	1.24465	11	0.645335	1.1283	0.104827
81669205	Antitoxin RelB	0.0604548	5	0.0184982	0.52608	3	0.630637	0.178337	0.773635	5	0.70473	0.97776	4	0.976602	0.869729	0.215217	3	0.0545945	1.02071	4	0.972803	0.468694	0.102272
81422055	Proteasome subunit beta; AltName: Full=20S proteasome beta subunit; AltName: Full=Proteasome core protein PrcB; Flags: Precursor	0.223482	7	0.149585	0.210555	6	0.126187	0.216922	0.409559	7	0.158484	1.038	12	0.946705	0.652013	1.35666	6	0.511349	1.27591	12	0.60474	1.31567	0.100021
614094634	Universal stress protein MT2698	1.97617	11	0.478352	1.27962	10	0.772323	1.59021	0.500048	11	0.174483	0.312397	12	0.0263974	0.395239	0.747015	10	0.449455	0.425269	12	0.0852915	0.563633	0.093588
614115208	Phosphate-binding protein PstS 2; Short=PBP 2; Short=PstS-2; Flags: Precursor	1.00794	10	0.995	2.16497	10	0.359764	1.47721	1.05029	10	0.924508	1.03985	10	0.944406	1.04505	1.6345	10	0.215178	1.38464	10	0.523548	1.50439	0.0927893
81345707	FHA domain-containing protein FhaA	0.746045	16	0.769123	0.49767	22	0.283672	0.609331	0.556024	16	0.169283	0.458463	15	0.10459	0.504892	0.667826	22	0.132187	1.29167	15	0.545445	0.928768	0.0926504
54040179	Uncharacterized protein Mb1524	0.219078	13	0.0712929	0.327705	16	0.108989	0.267942	0.0539521	13	9.999e-05	0.126855	13	0.00039996	0.0827291	1.3823	16	0.30327	5.43957	13	0.00039996	2.7421	0.0926152
54036784	ATP synthase subunit beta; AltName: Full=ATP synthase F1 sector subunit beta; AltName: Full=F-ATPase subunit beta	7.17707	20	0.00539946	5.14368	16	0.0157984	6.0759	1.05528	20	0.883212	1.01346	14	0.977402	1.03416	1.58843	16	0.141586	2.90728	14	0.0251975	2.14896	0.0908252
54038170	Dihydrolipoyllysine-residue acetyltransferase component of pyruvate dehydrogenase complex; AltName: Full=Dihydrolipoamide acetyltransferase component of pyruvate dehydrogenase complex; AltName: Full=Pyruvate dehydrogenase complex component E2; Short=PDH component E2	1.98634	22	0.442156	1.82728	17	0.386261	1.90515	0.681268	22	0.293371	0.220161	19	0.00039996	0.387284	0.795797	17	0.450755	0.749657	19	0.466753	0.772383	0.0880908
614125734	30S ribosomal protein S1	11.0033	17	0.00049995	8.4244	17	0.00089991	9.62788	1.86626	17	0.131787	1.60205	19	0.258174	1.72911	1.95363	17	0.0358964	1.73557	19	0.165683	1.84138	0.0874033
614102150	Uncharacterized protein MT0585; Flags: Precursor	3.0883	4	0.387061	1.06049	3	0.964804	1.80973	0.772052	4	0.727427	0.491073	5	0.374363	0.615739	1.90163	3	0.29667	2.04561	5	0.310369	1.97231	0.0852835
614131194	Secreted chorismate mutase; Short=*MtCM; Short=CM; Flags: Precursor	0.69969	6	0.745725	1.15879	8	0.874213	0.900439	0.883428	6	0.844516	1.01614	7	0.980002	0.947463	6.30013	8	9.999e-05	9.7317	7	0.00089991	7.83013	0.0847587
614139016	Succinyl-CoA ligase [ADP-forming] subunit alpha; AltName: Full=Succinyl-CoA synthetase subunit alpha; Short=SCS-alpha	0.876158	11	0.89621	0.0712797	9	0.00229977	0.249905	0.173877	11	0.00089991	0.123165	11	0.00039996	0.146341	3.30844	9	0.00859914	9.00818	11	0.00039996	5.45922	0.082724
38605697	DNA-binding protein HU homolog; AltName: Full=Histone-like protein; Short=Hlp	0.291726	4	0.342866	0.249025	6	0.175082	0.269531	0.0637835	4	0.00239976	0.0966652	7	0.00149985	0.0785216	0.956347	6	0.919608	8.45919	7	0.00249975	2.84428	0.0822788
39930977	Elongation factor Ts; Short=EF-Ts	4.86613	12	0.069893	13.965	12	0.00049995	8.24352	1.26981	12	0.620838	3.03613	8	0.089591	1.96349	0.953283	12	0.887911	1.47671	8	0.494851	1.18648	0.0813704
54037750	Putative lipoprotein LprF; Flags: Precursor	0.703901	8	0.736426	0.374957	6	0.341266	0.513744	0.481007	8	0.216178	0.790828	8	0.713529	0.616761	1.01653	6	0.972103	1.11884	8	0.826617	1.06646	0.0782496
54036703	Fructose-bisphosphate aldolase; Short=FBP aldolase; Short=FBPA; AltName: Full=Fructose-1,6-bisphosphate aldolase	1.99118	11	0.479452	3.5075	11	0.110889	2.64273	0.999601	11	0.9992	1.19789	12	0.724528	1.09426	0.771448	11	0.481352	1.12874	12	0.793321	0.933146	0.0772895
54039139	50S ribosomal protein L27	7.28039	4	0.125087	22.1812	3	0.029797	12.7078	0.462166	4	0.331867	1.19758	3	0.822618	0.743963	2.64646	3	0.162084	0.58993	3	0.455654	1.24949	0.0768138
615944571	ESX-1 secretion-associated protein EspA	0.143108	12	0.0206979	0.139072	7	0.0372963	0.141075	0.505585	12	0.163484	0.920683	12	0.871313	0.682264	0.150527	7	0.00059994	0.244888	12	0.00539946	0.191995	0.0759678
54039168	50S ribosomal protein L30	5.68627	3	0.227777	3.83875	4	0.272173	4.67206	0.704373	3	0.668333	0.450716	2	0.418558	0.563446	0.741502	4	0.562744	0.348948	2	0.257374	0.50867	0.075016
745755970	UPF0047 protein Rv2556c	1.67016	4	0.679532	1.4737	4	0.739226	1.56885	1.08375	4	0.913009	1.40674	3	0.685631	1.23473	0.64956	4	0.423958	0.313902	3	0.216278	0.451551	0.0743838
41018173	Trigger factor; Short=TF; AltName: Full=PPIase	0.301017	17	0.140486	0.16501	18	0.0069993	0.222869	0.448337	17	0.0538946	0.431487	16	0.0671933	0.439831	2.08285	18	0.0182982	2.56915	16	0.030397	2.31326	0.0727903
54040617	UPF0109 protein Mb2932c	18.1517	2	0.0830917	19.6208	4	0.0143986	18.872	0.465798	2	0.417358	0.807899	4	0.786421	0.613447	10.2549	4	0.00229977	16.1406	4	0.00239976	12.8655	0.0727635
61224676	Glutamine synthetase 1; AltName: Full=Glutamate--ammonia ligase 1	6.00227	13	0.0312969	1.46499	9	0.656834	2.96535	2.77741	13	0.0336966	0.918579	9	0.881712	1.59727	0.714385	9	0.405659	0.452135	9	0.144286	0.568329	0.0713722
32700063	30S ribosomal protein S4	30.0984	11	9.999e-05	11.9223	7	0.00959904	18.9431	6.87415	11	0.00039996	1.82237	4	0.477452	3.53938	1.26814	7	0.587641	0.87772	4	0.834817	1.05502	0.0704274
54036851	Chaperone protein ClpB	3.46959	22	0.0922908	2.16332	30	0.169783	2.73968	0.485521	22	0.0470953	0.38913	22	0.0159984	0.434661	1.34343	30	0.206279	1.17035	22	0.681732	1.25391	0.0695825
81669260	Aconitate hydratase A; Short=ACN; Short=Aconitase; AltName: Full=(2R,3S)-2-methylisocitrate dehydratase; AltName: Full=(2S,3R)-3-hydroxybutane-1,2,3-tricarboxylate dehydratase; AltName: Full=Iron-responsive protein-like; Short=IRP-like; AltName: Full=Probable 2-methyl-cis-aconitate hydratase; AltName: Full=RNA-binding protein	2.34864	37	0.253975	2.23205	26	0.180082	2.2896	2.00232	37	0.0141986	3.33071	35	0.00029997	2.58247	0.96578	26	0.886511	1.45577	35	0.233177	1.18573	0.0685879
38605702	30S ribosomal protein S17	9.05339	6	0.0420958	3.09194	6	0.266573	5.29079	0.61405	6	0.469253	0.0303273	3	0.00139986	0.136464	1.05408	6	0.908009	1.17493	3	0.80212	1.11287	0.0630888
613782607	CRP-like cAMP-activated global transcriptional regulator; AltName: Full=cAMP receptor protein; Short=CRP; AltName: Full=cAMP regulatory protein	62.3972	4	0.00109989	1.76932	9	0.512749	10.5072	0.850901	4	0.822418	0.208567	6	0.0427957	0.421271	0.483166	9	0.0905909	1.67311	6	0.424558	0.899106	0.062522
81343104	Putative acetolactate synthase large subunit IlvX; Short=ALS; AltName: Full=Acetohydroxy-acid synthase large subunit; Short=AHAS	1.8246	13	0.535946	2.62158	12	0.219878	2.18708	0.746981	13	0.537146	0.687042	14	0.437256	0.716385	0.442546	12	0.0289971	0.620653	14	0.290671	0.524088	0.0621798
54039233	50S ribosomal protein L9	0.572117	5	0.630337	1.36277	4	0.79612	0.882987	0.141212	5	0.0151985	1.11732	5	0.883512	0.397214	1.19445	4	0.727327	3.43377	5	0.0981902	2.0252	0.0617755
54040576	Uncharacterized protein Mb2665c	6.19468	5	0.120488	3.67385	5	0.244076	4.77057	0.601405	5	0.477452	0.990365	3	0.988701	0.771758	1.76291	5	0.287071	1.42701	3	0.591641	1.58609	0.0614884
614095191	Uncharacterized oxidoreductase MT3049	2.94297	11	0.249175	4.73244	6	0.128387	3.73195	1.74716	11	0.275672	3.30176	8	0.0672933	2.40181	0.674167	6	0.40286	0.576314	8	0.327667	0.623323	0.0612572
54036853	ATP-dependent Clp protease proteolytic subunit 2; AltName: Full=Endopeptidase Clp 2	1.88883	6	0.573743	5.57822	6	0.090091	3.24597	1.08438	6	0.90021	1.87243	7	0.358364	1.42493	0.867803	6	0.752825	0.345807	7	0.0933907	0.547807	0.0599942
61236268	30S ribosomal protein S3	18.9908	13	0.00019998	37.6658	6	0.00019998	26.7452	3.95009	13	0.00489951	15.8685	6	0.00059994	7.9172	1.32554	6	0.549545	2.00511	6	0.277472	1.63029	0.059664
745755611	Serine hydroxymethyltransferase 1; Short=SHMT 1; Short=Serine methylase 1	8.26177	17	0.0029997	2.097	14	0.311669	4.16232	6.65449	17	9.999e-05	4.37073	11	0.009999	5.39305	1.42513	14	0.284672	0.973482	11	0.954505	1.17785	0.0596607
54039081	50S ribosomal protein L10	33.5841	4	0.00539946	9.82718	5	0.0372963	18.1669	1.17139	4	0.836716	1.02179	4	0.977902	1.09403	3.47604	5	0.0405959	18.5042	4	0.00219978	8.02006	0.0577862
614102519	Antitoxin VapB3	0.592043	2	0.711529	0.0740575	2	0.122288	0.209393	3.50533	2	0.238476	1.14277	4	0.868013	2.00145	2.44762	2	0.220578	7.49078	4	0.0206979	4.28189	0.0577464
54036782	ATP synthase subunit alpha; AltName: Full=ATP synthase F1 sector subunit alpha; AltName: Full=F-ATPase subunit alpha	1.07407	14	0.942106	2.20455	16	0.263574	1.53878	0.33408	14	0.0160984	0.515662	9	0.276072	0.415057	1.69561	16	0.0959904	3.37767	9	0.0379962	2.39316	0.0569351
81573431	Isocitrate lyase 2; Short=ICL2; AltName: Full=Isocitrase; AltName: Full=Isocitratase	16.8845	23	9.999e-05	14.6866	21	9.999e-05	15.7473	2.28147	23	0.0223978	3.82933	14	0.0079992	2.95575	1.42381	21	0.19978	1.29141	14	0.558144	1.35599	0.055713
54039087	50S ribosomal protein L11	19.1691	2	0.0838916	9.16472	6	0.0313969	13.2544	0.85037	2	0.842716	1.3072	2	0.761424	1.05433	1.87854	6	0.205379	3.01733	2	0.248575	2.38079	0.0550995
61217913	Isocitrate lyase 1; Short=ICL1; AltName: Full=Isocitrase; AltName: Full=Isocitratase	13.2856	15	0.00019998	11.5607	8	0.00559944	12.3932	2.36908	15	0.0510949	4.19526	9	0.0192981	3.1526	0.481513	8	0.108089	0.301503	9	0.039796	0.381021	0.0541326
54039117	50S ribosomal protein L18	4.05413	2	0.40426	3.72286	6	0.20118	3.88497	0.766718	2	0.758024	0.584997	3	0.545345	0.669722	2.84814	6	0.0493951	2.01467	3	0.365463	2.39543	0.0522511
54039452	30S ribosomal protein S2	0.781197	4	0.844016	2.60929	4	0.434357	1.42772	0.427879	4	0.29597	0.454435	6	0.283072	0.440957	1.55244	4	0.409759	1.77764	6	0.365763	1.66123	0.0520728
33301426	50S ribosomal protein L1	8.39376	5	0.0736926	9.80496	9	0.00689931	9.07196	0.589548	5	0.468053	0.522598	4	0.448955	0.555064	0.880487	9	0.747225	0.996472	4	0.994201	0.936686	0.0515422
81669275	Thioredoxin-like reductase Rv2466c	0.764737	4	0.825717	0.10943	4	0.0710929	0.289283	2.69008	4	0.228977	0.321711	5	0.165083	0.930285	0.953381	4	0.925307	0.756333	5	0.653935	0.84916	0.0508416
59797613	Enolase; AltName: Full=2-phospho-D-glycerate hydro-lyase; AltName: Full=2-phosphoglycerate dehydratase	1.01911	8	0.986001	1.64349	12	0.529347	1.29418	1.20256	8	0.747425	0.915839	10	0.884212	1.04945	1.37796	12	0.372063	1.77877	10	0.270473	1.56559	0.0506738
54037018	Elongation factor P; Short=EF-P	0.377006	6	0.386561	0.928841	5	0.943006	0.591759	0.63921	6	0.50215	2.55633	6	0.20258	1.27829	1.29486	5	0.60374	1.66319	6	0.427857	1.46751	0.0506364
56405072	Nucleoside diphosphate kinase; Short=NDK; Short=NDKA; Short=NDP kinase; AltName: Full=Nucleoside-2-P kinase	5.24713	3	0.244976	5.84959	4	0.152385	5.54018	5.55088	3	0.0850915	3.47525	4	0.168683	4.39212	0.465058	4	0.20288	0.801509	4	0.714029	0.610531	0.0498593
613778798	Antitoxin VapB32	0.0655908	2	0.109489					0.0246411	2	0.00459954	0.0988313	3	0.0345965	0.0493489				4.70752	3	0.124088		0.0493962
613779157	Putative NAD(P)H nitroreductase acg	2.95199	8	0.286671	7.56214	5	0.0722928	4.72476	1.05931	8	0.922508	1.94894	10	0.250675	1.43685	0.518101	5	0.227077	0.474112	10	0.155584	0.495619	0.0489927
41016845	Alcohol dehydrogenase B	7.23915	5	0.0920908	2.52121	2	0.538946	4.27217	3.21627	5	0.124488	1.41982	3	0.683932	2.13694	5.57655	2	0.0824918	1.53205	3	0.538346	2.92293	0.0485302
54037204	Nitrogen regulatory protein P-II	5.69128	3	0.231377	15.4115	3	0.0550945	9.36542	0.455319	3	0.365063	0.0535387	2	0.0254975	0.156132	1.1417	3	0.807919	0.428104	2	0.320568	0.699119	0.0478906
47117756	50S ribosomal protein L22	8.06743	5	0.0754925	19.8112	4	0.0155984	12.6422	2.38859	5	0.243776	3.1552	3	0.269473	2.74526	5.9156	4	0.0126987	4.7397	3	0.115088	5.29511	0.0473215
614101136	Pyrroline-5-carboxylate reductase; Short=P5C reductase; Short=P5CR; AltName: Full=PCA reductase	5.91838	6	0.108389	1.65932	6	0.621938	3.13377	2.42383	6	0.19608	1.64132	5	0.537446	1.99456	0.784962	6	0.59864	0.675964	5	0.532247	0.728427	0.0468071
614094647	Universal stress protein MT2699	0.82763	5	0.872513	0.526036	5	0.567143	0.65982	0.800042	5	0.752725	0.143437	8	0.00419958	0.338756	0.926403	5	0.871013	1.121	8	0.830317	1.01907	0.0456914
614107902	Probable transcriptional regulatory protein pdtaR	0.723909	3	0.808419	5.17382	3	0.245975	1.9353	1.55904	3	0.577842	6.10073	7	0.0107989	3.08403	7.54584	3	0.0123988	1.40308	7	0.551245	3.25383	0.0455842
59798840	Succinyl-CoA ligase [ADP-forming] subunit beta; AltName: Full=Succinyl-CoA synthetase subunit beta; Short=SCS-beta	1.85386	9	0.546045	0.810963	10	0.80492	1.22614	0.790666	9	0.666533	0.66678	13	0.426957	0.726086	2.05748	10	0.0718928	1.5093	13	0.366863	1.7622	0.04548
61249003	Indole-3-glycerol phosphate synthase; Short=IGPS	0.447082	5	0.492351	1.95892	7	0.484252	0.935841	0.310044	5	0.121888	0.662858	4	0.617138	0.453338	2.92068	7	0.0337966	5.23457	4	0.0487951	3.91005	0.0454788
61220932	27 kDa antigen Cfp30B	0.628926	4	0.70443	0.627805	3	0.719328	0.628365	2.7221	4	0.222278	6.11671	4	0.0534947	4.08048	0.360644	3	0.148285	0.481974	4	0.338466	0.416919	0.0453514
54039517	30S ribosomal protein S5	25.5123	6	0.00169983	43.2647	5	0.00089991	33.2233	1.75117	6	0.405659	7.44813	3	0.060394	3.6115	3.28574	5	0.0465953	1.66459	3	0.468753	2.33868	0.045147
61227904	Malate synthase G	20.5686	17	9.999e-05	22.0462	15	9.999e-05	21.2946	10.0961	17	9.999e-05	8.42629	14	0.00029997	9.22348	1.13198	15	0.69923	0.986207	14	0.976302	1.05658	0.044554
615944772	Nucleoid-associated protein EspR	0.469471	3	0.592641	0.547849	2	0.656734	0.507148	0.51163	3	0.437656	0.488241	3	0.446055	0.499799	1.28015	2	0.686731	0.842786	3	0.794821	1.0387	0.0444946
39931371	Fumarate hydratase class II; Short=Fumarase C	4.82752	10	0.090491	2.84032	9	0.230177	3.70293	0.847155	10	0.753125	0.196452	3	0.131187	0.407953	2.53769	9	0.0353965	2.01667	3	0.365963	2.26223	0.0439654
332321836	Putative antitoxin VapB1				0.388776	2	0.528047					0.530385	5	0.427457		2.57646	2	0.19548	9.94815	5	0.00549945	5.06271	0.0434612
54036981	Dihydrolipoyl dehydrogenase; AltName: Full=Dihydrolipoamide dehydrogenase; AltName: Full=E3 component of alpha-ketoacid dehydrogenase complexes	4.69771	14	0.0612939	9.65887	9	0.00779922	6.73606	2.88501	14	0.0230977	6.45892	7	0.00779922	4.31671	0.488225	9	0.0919908	0.498448	7	0.264074	0.49331	0.0426722
61242577	D-3-phosphoglycerate dehydrogenase; Short=PGDH	1.23773	10	0.833417	2.87686	7	0.278272	1.887	0.500853	10	0.194781	0.693556	10	0.512849	0.589381	3.46496	7	0.0147985	1.85839	10	0.227977	2.53757	0.0423024
54036798	ATP synthase subunit b; AltName: Full=ATP synthase F(0) sector subunit b; AltName: Full=ATPase subunit I; AltName: Full=F-type ATPase subunit b; Short=F-ATPase subunit b	0.118449	4	0.0986901	0.403929	3	0.521048	0.218735	0.0963462	4	0.00979902	0.457425	7	0.256674	0.209931	3.43378	3	0.108989	5.70369	7	0.0109989	4.42552	0.0413528
54038830	Phosphoglycerate kinase	0.887091	5	0.922508	1.05134	8	0.960104	0.965729	0.722911	5	0.642136	0.600792	10	0.376962	0.659029	3.95731	8	0.00509949	5.83423	10	0.00219978	4.80499	0.0413217
81421764	Polyribonucleotide nucleotidyltransferase; AltName: Full=Polynucleotide phosphorylase; Short=PNPase	6.87665	18	0.00639936	6.29615	7	0.0566943	6.58001	2.79195	18	0.0110989	3.14837	15	0.0168983	2.96481	1.04668	7	0.917508	1.06019	15	0.89601	1.05341	0.0406073
614094682	Uncharacterized protein MT2704	6.78629	12	0.0215978	5.8919	8	0.049995	6.3233	1.02106	12	0.967103	0.663207	5	0.59524	0.822906	0.474697	8	0.10039	0.333953	5	0.133387	0.398154	0.0404834
61229873	Putative pterin-4-alpha-carbinolamine dehydratase; Short=PHS	3.84286	3	0.345065	17.7274	2	0.080392	8.25373	11.6097	3	0.0191981	6.91924	3	0.0643936	8.96272	2.9698	2	0.161884	0.607749	3	0.488351	1.34346	0.039822
59800211	30S ribosomal protein S18 1	22.3022	3	0.0322968	2.38976	2	0.552945	7.30048	0.669194	3	0.622938					1.13303	2	0.834717					0.0397032
45593507	50S ribosomal protein L24	2.18647	2	0.60354	2.91024	3	0.449355	2.52253	0.670437	2	0.652135	0.141605	4	0.0413959	0.308119	2.8316	3	0.145085	1.54837	4	0.507049	2.09389	0.0390212
614092863	1,4-dihydroxy-2-naphthoyl-CoA synthase; Short=DHNA-CoA synthase	2.72974	4	0.443956	1.38736	9	0.707329	1.94606	1.27944	4	0.734927	0.28863	5	0.134587	0.607688	0.825357	9	0.635136	2.28166	5	0.248875	1.37229	0.0377328
54040011	Peptidoglycan-binding protein ArfA; AltName: Full=Outer membrane protein ArfA	0.938578	2	0.958404	0.126622	5	0.0621938	0.344739	0.231203	2	0.208779	0.742233	4	0.707829	0.414254	2.19629	5	0.159184	24.9857	4	0.00069993	7.40782	0.0369334
614139532	Putative thiosulfate sulfurtransferase SseA	2.25755	8	0.436356	1.14004	6	0.891611	1.60427	1.85194	8	0.292871	2.1068	6	0.307769	1.97526	0.758616	6	0.552745	0.718225	6	0.581342	0.738145	0.0361811
754285551	Putative O-methyltransferase Mb1252c	3.62209	4	0.317268	0.216667	3	0.284472	0.885882	2.19014	4	0.333667	0.101639	3	0.0369963	0.471809	1.79895	3	0.331167	1.73455	3	0.446955	1.76646	0.0358905
54039996	Uncharacterized protein Mb0922c	0.591624	3	0.69943	0.566531	2	0.678232	0.578942	0.928358	3	0.921108	0.636285	2	0.614839	0.768571	1.15087	2	0.811019	0.780334	2	0.728027	0.947662	0.0347217
54036658	Probable acyl-CoA dehydrogenase fadE25	2.93996	7	0.315468	1.30523	7	0.778422	1.95891	0.579897	7	0.382562	0.282935	4	0.169383	0.405059	1.18086	7	0.69613	1.07168	4	0.909409	1.12494	0.0346737
81422902	Putative S-adenosyl-L-methionine-dependent methyltransferase Mb0289	1.84025	6	0.59744	1.67583	4	0.662534	1.75611	1.81906	6	0.369363	1.35796	6	0.664734	1.57169	2.80517	4	0.115388	1.27465	6	0.677732	1.89093	0.0344469
119370519	50S ribosomal protein L21	44.3204	3	0.00669933	46.5047	2	0.0261974	45.3994	1.22772	3	0.79552					1.81308	2	0.372763					0.0343823
61229903	Serine/threonine-protein kinase PknB	0.199735	8	0.107389	0.373175	15	0.170483	0.273013	0.210549	8	0.0106989	0.439113	13	0.10449	0.304064	3.47341	15	0.00019998	7.21089	13	0.00019998	5.00463	0.0336627
38605717	30S ribosomal protein S13	14.5105	3	0.070293	47.5243	4	0.00079992	26.2603	1.45631	3	0.640736					0.963513	4	0.939506					0.0336029
38605695	30S ribosomal protein S7	40.4891	4	0.00229977	89.282	4	0.00039996	60.1244	2.96406	4	0.19868	100	2	9.999e-05	17.2164	3.29229	4	0.080192	1	2	0.9959	1.81447	0.0332697
614130975	Citrate synthase 1	33.0344	7	0.00029997	35.7957	7	0.00019998	34.3873	1.84802	7	0.330467	6.79386	6	0.0147985	3.54333	2.37146	7	0.0764924	1.75696	6	0.372363	2.04121	0.0330247
61219966	Beta-lactamase; AltName: Full=Ambler class A beta-lactamase; Flags: Precursor	4.00695	7	0.189281	2.65338	4	0.426257	3.26067	4.48061	7	0.0232977	2.88214	5	0.191781	3.59357	0.709295	4	0.507949	1.40294	5	0.581042	0.997545	0.0327867
160196439	Triosephosphate isomerase; Short=TIM; AltName: Full=Triose-phosphate isomerase	4.88596	8	0.107489	1.45412	2	0.774423	2.66548	2.83108	8	0.0845915	7.09343	3	0.0680932	4.4813	1.82094	2	0.360664	0.772137	3	0.684332	1.18576	0.0326955
614140189	Transcriptional regulatory protein DevR (DosR)	1.53098	6	0.70493	5.00612	5	0.146885	2.76844	0.314581	6	0.0933907	0.898509	2	0.891311	0.531653	0.684348	5	0.447455	0.79785	2	0.745325	0.738923	0.0325317
61250899	Uncharacterized protein Mb2735	1.3415	5	0.80232	1.81196	3	0.645235	1.55908	1.01138	5	0.986801	1.97328	6	0.353565	1.4127	1.33072	3	0.618938	1.10798	6	0.858214	1.21425	0.0322379
81421932	Ribose-5-phosphate isomerase B; AltName: Full=Phosphoriboisomerase B	16.7365	4	0.0259974	3.77181	4	0.285171	7.94524	5.11623	4	0.0591941	5.04201	3	0.133187	5.07898	0.888433	4	0.814319	0.583196	3	0.453855	0.719813	0.0318981
54039119	50S ribosomal protein L19	48.3493	3	0.0069993	100	2	9.999e-05	69.5337	1.34108	3	0.718828	100	2	9.999e-05	11.5805	1	2	0.986401	1	2	0.994701	1	0.031763
613782076	Uncharacterized protein MT2054	0.591829	4	0.681432	0.530714	6	0.536246	0.560439	0.812524	4	0.778722	0.710213	5	0.656034	0.759648	0.63444	6	0.346665	0.157952	5	0.019798	0.316561	0.0315966
613782218	Uncharacterized protein MT2089	4.59304	13	0.0741926	5.60201	10	0.0349965	5.0725	4.97475	13	0.00059994	5.97415	14	0.00049995	5.4516	1.1015	10	0.79822	1.09096	14	0.841816	1.09622	0.0303396
61230626	50S ribosomal protein L17	2.95665	3	0.454055	4.12189	3	0.318268	3.49098	0.932458	3	0.929807	0.863029	3	0.852915	0.897072	1.75938	3	0.344166	1.8821	3	0.39866	1.81971	0.0300668
38605726	30S ribosomal protein S12																						0.0298453
42560219	50S ribosomal protein L3	7.08201	5	0.0964904	19.1895	4	0.0172983	11.6576	1.59848	5	0.50155	1.51149	3	0.634737	1.55438	1.69366	4	0.331767	1.00842	3	0.989201	1.30687	0.0298347
54039913	Uncharacterized protein Mb3817	1.46473	3	0.770923	5.06645	3	0.246775	2.72414	1.27083	3	0.759924	3.47884	5	0.125487	2.10262	8.17917	3	0.0130987	1.95466	5	0.338866	3.99844	0.0296823
613782270	Uncharacterized protein MT0327	0.162168	3	0.20458					0.119081	3	0.0355964	0.236368	3	0.183982	0.167771				1.5527	3	0.521748		0.0296333
32700067	DNA polymerase III subunit beta	12.6138	9	0.0039996	16.8398	4	0.0210979	14.5745	7.19506	9	0.00129987	7.70929	5	0.0163984	7.44774	0.778004	4	0.633437	0.602056	5	0.449455	0.684399	0.0294854
618797931	3-hydroxybutyryl-CoA dehydrogenase; AltName: Full=Beta-hydroxybutyryl-CoA dehydrogenase; Short=BHBD	8.10222	4	0.10489	4.24249	5	0.19878	5.8629	2.64223	4	0.239676	4.04412	2	0.256674	3.26887	0.354381	5	0.0835916	0.155471	2	0.145585	0.234725	0.0291446
61221149	Probable ATP-dependent Clp protease ATP-binding subunit	1.57591	10	0.646435	1.9994	13	0.354165	1.77507	0.588697	10	0.308469	0.769331	10	0.652435	0.672981	2.67983	13	0.00709929	3.97851	10	0.0137986	3.26523	0.0290866
41713160	Adenosine kinase; Short=AK	0.921924	6	0.944906	2.14414	5	0.493151	1.40596	2.07285	6	0.286171	1.70762	3	0.542346	1.88139	0.30496	5	0.0459954	0.213481	3	0.123988	0.255153	0.0289774
54036966	Haloalkane dehalogenase 1	0.116528	5	0.0687931	0.0687635	6	0.0089991	0.0895147	0.0251189	5	9.999e-05	0.0466808	4	0.00179982	0.0342428	0.206267	6	0.00529947	2.22637	4	0.29597	0.677662	0.0289125
614094849	Uncharacterized protein MT2750	18.1796	10	0.00079992	10	4	0.0636936	13.4832	5.79212	10	0.00149985	5.4754	2	0.214579	5.63153	0.46095	4	0.19608	0.503404	2	0.389961	0.481709	0.0288687
614090333	Putative L-lactate dehydrogenase	0.419539	5	0.469053	0.189024	4	0.175682	0.281608	0.297136	5	0.112789	0.125076	4	0.0325967	0.192781	1.56677	4	0.406859	1.42047	4	0.586841	1.49183	0.0288679
54039231	50S ribosomal protein L6	8.70566	3	0.127387	15.8748	3	0.0572943	11.7559	5.66129	3	0.0850915					6.12857	3	0.0264974					0.028441
54037928	Transcription termination/antitermination protein NusG	2.746	3	0.476352	8.49112	3	0.122488	4.82873	0.634438	3	0.575942	5.06978	3	0.129787	1.79345	1.10029	3	0.859514	1.12549	3	0.851415	1.11282	0.0284257
618798108	Uncharacterized protein MT0054; Flags: Precursor	0.828328	5	0.877112	0.748344	4	0.79882	0.787321	1.85934	5	0.394261	1.24474	3	0.789221	1.52132	1.09642	4	0.855814	2.23679	3	0.324668	1.56603	0.0279812
54040625	Uncharacterized protein Mb2948c	0.984306	2	0.979002	11.6139	2	0.158484	3.38106	0.730537	2	0.716728					0.719134	2	0.59834					0.027827
54039399	30S ribosomal protein S16	27.502	3	0.019898	27.1143	3	0.0191981	27.3074	1.62161	3	0.555144	2.22871	2	0.419458	1.90108	2.56998	3	0.174783	2.90428	2	0.263674	2.73202	0.027655
54040563	Uncharacterized protein Mb2588	24.9425	4	0.0105989	100	3	9.999e-05	49.9425	12.5909	4	0.0049995	38.4397	4	0.00029997	21.9997	1	3	0.9988	0.459264	4	0.305769	0.67769	0.0267866
54039396	30S ribosomal protein S15																						0.0263054
618797823	Putative antitoxin VapB9	0.570636	2	0.70053					2.48739	2	0.356164	1.27614	2	0.774923	1.78165				2.93513	2	0.248175		0.0261008
615944631	ESX-1 secretion-associated protein EspD	3.177	3	0.423958	18.74	3	0.0405959	7.71602	2.0639	3	0.389061					0.716058	3	0.549945					0.026049
61218513	NADP-dependent alcohol dehydrogenase C	6.65923	8	0.0551945	12.2805	5	0.0244976	9.04315	1.74178	8	0.340166	5.46492	4	0.0682932	3.08524	0.698978	5	0.463554	0.522658	4	0.369363	0.604423	0.0260139
54040493	UPF0098 protein Mb2164c	31.2832	4	0.00809919					33.3911	4	0.00039996	9.93375	3	0.0332967	18.2126				0.189631	3	0.0935906		0.0258791
61223532	Elongation factor G; Short=EF-G	4.12552	6	0.207279	3.98779	14	0.0568943	4.05607	2.34709	6	0.212979	0.96252	6	0.955804	1.50304	0.965339	14	0.920208	1.79363	6	0.366863	1.31585	0.0258775
54037769	Nucleoid-associated protein Lsr2																						0.0256228
54037089	3-oxoacyl-[acyl-carrier-protein] synthase 1; AltName: Full=Beta-ketoacyl-ACP synthase 1; Short=KAS 1	1.0301	8	0.979002	0.700168	5	0.745325	0.849259	2.05092	8	0.230677	3.4876	5	0.121388	2.67447	1.88893	5	0.233677	0.795899	5	0.70183	1.22613	0.0254466
54040195	Putative nitroreductase Mb1584	3.58143	3	0.372763	4.27301	4	0.232077	3.91197	1.38582	3	0.689231					3.31993	4	0.0715928					0.0252845
61222854	Chaperone protein DnaJ 1	0.741358	5	0.80462	0.483891	7	0.442556	0.598946	0.163711	5	0.0206979	0.215019	6	0.0418958	0.187619	1.09055	7	0.843716	1.82516	6	0.342766	1.41083	0.024993
54038956	Ubiquinol-cytochrome c reductase cytochrome c subunit	1.71935	2	0.69633	2.14548	3	0.574743	1.92063	1.79204	2	0.519448	1.93265	2	0.493651	1.86102	1.28979	3	0.647435	0.136937	2	0.133587	0.42026	0.0248246
54039717	Probable thioesterase TesA	0.223082	3	0.30057	0.548179	5	0.580742	0.349698	0.12753	3	0.0416958	0.346317	3	0.30097	0.210156	2.75217	5	0.090491	2.59861	3	0.274773	2.67429	0.0248134
614090085	Energy-dependent translational throttle protein EttA; AltName: Full=Translational regulatory factor EttA	1.09922	8	0.927007	2.4375	6	0.387361	1.63688	0.464433	8	0.190281	0.2199	6	0.0466953	0.319576	2.87929	6	0.0469953	2.15337	6	0.243976	2.49002	0.0244869
317376205	Fructose-1,6-bisphosphatase class 2; Short=FBPase class 2; AltName: Full=D-fructose-1,6-bisphosphate 1-phosphohydrolase class 2	3.2495	6	0.292771	1.52211	8	0.642036	2.22398	0.60539	6	0.454955	0.277971	3	0.239076	0.41022	2.13716	8	0.0941906	1.1843	3	0.80012	1.59092	0.0244203
46397637	Pyridoxal 5'-phosphate synthase subunit PdxS; Short=PLP synthase subunit PdxS; AltName: Full=Pdx1	0.602886	3	0.70203	0.398107	5	0.40346	0.489912	0.0635771	3	0.0111989	0.458532	6	0.292971	0.17074	0.208517	5	0.0131987	25.5793	6	9.999e-05	2.30949	0.0241607
615944593	ESX-1 secretion-associated protein EspB; AltName: Full=Antigen MTB48	0.6	4	0.689731	0.387557	4	0.449755	0.482218	3.39532	4	0.150285	2.73575	9	0.0994901	3.04774	2.04303	4	0.225177	1.00979	9	0.985101	1.43632	0.0238829
38605703	Sensory transduction protein regX3	17.0176	4	0.0243976	28.5441	5	0.00229977	22.0398	1.05901	4	0.938106	0.447326	2	0.418658	0.688276	0.907501	5	0.837816	0.128772	2	0.123288	0.341849	0.0235645
61221874	Probable cutinase cut3; Flags: Precursor	1.70649	4	0.666833	0.442516	3	0.550945	0.868992	0.797824	4	0.755124	1.37958	3	0.70073	1.04913	0.742427	3	0.593741	0.679872	3	0.571143	0.710462	0.023393
614115006	dTDP-4-dehydrorhamnose 3,5-epimerase; AltName: Full=Thymidine diphospho-4-keto-rhamnose 3,5-epimerase; AltName: Full=dTDP-4-keto-6-deoxyglucose 3,5-epimerase; AltName: Full=dTDP-6-deoxy-D-xylo-4-hexulose 3,5-epimerase; AltName: Full=dTDP-L-rhamnose synthase	0.204481	3	0.276572	0.282485	4	0.30217	0.240339	0.345266	3	0.265373	0.204272	4	0.0839916	0.265571	1.84756	4	0.279972	0.786202	4	0.707729	1.20522	0.0231548
81340993	L,D-transpeptidase 4; Short=LDT 4; AltName: Full=Ldt(Mt4)	11.7201	7	0.0151985	3.22459	4	0.336966	6.14755	6.83228	7	0.00459954	3.32246	7	0.0855914	4.76445	0.937601	4	0.89551	0.859494	7	0.785421	0.897698	0.0230203
745755740	Pyruvate dehydrogenase E1 component; Short=PDH E1 component	37.291	11	9.999e-05	27.8742	6	0.00069993	32.2406	12.143	11	9.999e-05	50.6852	5	9.999e-05	24.8087	1.14991	6	0.760924	0.899444	5	0.856014	1.017	0.0229766
38258296	Transketolase; Short=TK	15.5367	7	0.00659934	8.28526	7	0.030397	11.3457	3.13313	7	0.0789921	6.35582	5	0.0288971	4.46246	1.52359	7	0.358264	1.69877	5	0.425357	1.6088	0.0227988
166222653	4-hydroxy-tetrahydrodipicolinate reductase; Short=HTPA reductase	34.7655	4	0.00449955	27.8234	5	0.0029997	31.1014	2.91719	4	0.20358	1.35119	3	0.716328	1.98537	0.983499	5	0.974403	0.255843	3	0.168183	0.501619	0.0227442
6016498	3-isopropylmalate dehydrogenase; AltName: Full=3-IPM-DH; AltName: Full=Beta-IPM dehydrogenase; Short=IMDH	0.227283	4	0.254275	0.261026	3	0.352565	0.243571	0.311983	4	0.168783	0.611456	5	0.528247	0.436765	2.08354	3	0.252875	3.87299	5	0.0690931	2.84069	0.0224605
614115192	PP2C-family Ser/Thr phosphatase; AltName: Full=Mycobacterial Ser/Thr phosphatase; Short=Mstp; AltName: Full=Possible serine/threonine phosphatase Ppp	1.11257	6	0.922708	1.3208	4	0.805019	1.21222	1.04668	6	0.946305	2.00213	8	0.275472	1.44762	1.10738	4	0.840516	1.32335	8	0.59994	1.21056	0.0224076
54036799	ATP synthase gamma chain; AltName: Full=ATP synthase F1 sector gamma subunit; AltName: Full=F-ATPase gamma subunit	0.750602	3	0.823618	1.06557	4	0.955604	0.894325	0.835959	3	0.821518	0.707696	6	0.640636	0.769158	1.14484	4	0.790321	2.84427	6	0.118588	1.8045	0.02236
160175485	DNA-directed RNA polymerase subunit beta'; Short=RNAP subunit beta'; AltName: Full=RNA polymerase subunit beta'; AltName: Full=Transcriptase subunit beta'	3.48302	14	0.144986	3.4198	20	0.0534947	3.45127	1.12198	14	0.793521	1.19319	13	0.731427	1.15703	0.867446	20	0.607739	0.861453	13	0.742426	0.864444	0.0223043
54040422	Uncharacterized protein Mb2011c	0.984327	2	0.979502	0.833692	3	0.886211	0.905884	1.69606	2	0.555444	2.05342	3	0.444656	1.86621	0.187693	3	0.040296	0.213625	3	0.118588	0.20024	0.0220794
32700075	Catalase-peroxidase; Short=CP; AltName: Full=Peroxidase/catalase	1.84671	9	0.552545	27.608	9	9.999e-05	7.14029	0.802722	9	0.684532	26.3638	7	9.999e-05	4.60031	0.509833	9	0.108689	0.820232	7	0.721028	0.64667	0.0213781
615893130	ESX-1 secretion system protein eccB1; AltName: Full=ESX conserved component B1; AltName: Full=Type VII secretion system protein eccB1; Short=T7SS protein eccB1	1.22562	3	0.877512	1.01524	4	0.990201	1.11548	4.99064	3	0.107089	1.35458	5	0.687731	2.60004	1.89577	4	0.260174	1.24159	5	0.721928	1.5342	0.0208992
614114496	Ribonucleoside-diphosphate reductase subunit beta nrdF2; AltName: Full=Ribonucleoside-diphosphate reductase nrdF2; AltName: Full=Ribonucleotide reductase R2-2 small subunit	87.5821	4	0.00049995	100	2	9.999e-05	93.5853	10.7376	4	0.010099					1	2	0.986501					0.0204855
54036984	Chaperone protein DnaJ 2				0.0310697	3	0.0119988					0.128789	3	0.0561944		1.87418	3	0.305869	3.13055	3	0.217778	2.42223	0.0204175
54040203	Uncharacterized oxidoreductase Mb1570	0.0254293	2	0.0334967	0.0204794	3	0.00479952	0.0228205	0.0612133	2	0.0293971	0.168521	5	0.0338966	0.101566	0.261124	3	0.0907909	4.15513	5	0.059994	1.04163	0.0196449
54037828	Transcriptional regulator MraZ	0.254618	2	0.413359					2.43105	2	0.374263	6.69778	2	0.176382	4.03518				0.254127	2	0.19538		0.0194826
614087186	L-gulono-1,4-lactone dehydrogenase	0.187163	2	0.343466	0.0441834	3	0.0278972	0.0909367	0.204015	2	0.180882	0.0668277	5	0.00319968	0.116764	0.760117	3	0.620438	0.658517	5	0.514649	0.707496	0.0193571
347602448	Maltokinase; Short=MaK; AltName: Full=Maltose-1-phosphate synthase	5.64189	5	0.148185	6.85514	4	0.114989	6.219	4.40277	5	0.0557944	4.92423	3	0.135486	4.65621	0.85416	4	0.752125	4.28155	3	0.141686	1.91236	0.0193358
38605690	50S ribosomal protein L2	31.1102	4	0.00689931	28.492	2	0.0425957	29.7724	1.88591	4	0.419058	4.84917	3	0.139786	3.02408	1.41413	2	0.582842	0.393746	3	0.278272	0.746197	0.0191503
54037325	Chaperone protein HtpG; AltName: Full=Heat shock protein HtpG; AltName: Full=High temperature protein G	1.02964	6	0.981802	1.48578	7	0.676632	1.23685	0.457924	6	0.247675	0.307386	6	0.115788	0.375179	1.21865	7	0.638136	1.21511	6	0.741226	1.21688	0.0188839
81669269	2-oxoglutarate oxidoreductase subunit KorB; AltName: Full=Alpha-ketoglutarate oxidoreductase subunit beta; Short=KG oxidoreductase subunit beta; Short=KGO subunit beta; Short=KOR subunit beta	12.4699	2	0.141086	1.50707	2	0.743826	4.33509	0.622225	2	0.585541	0.350839	5	0.190881	0.467227	2.98556	2	0.162784	19.6736	5	0.00029997	7.664	0.018877
54037380	Translation initiation factor IF-3	0.197199	3	0.256874	0.928261	3	0.952005	0.427846	0.304378	3	0.215678	0.0777742	2	0.059994	0.153859	1.88359	3	0.29887	1.67628	2	0.488151	1.77691	0.0185075
254806166	50S ribosomal protein L5	7.86689	4	0.111089	9.33046	2	0.215478	8.56748	0.412718	4	0.282072					0.663844	2	0.512449					0.0180493
54037046	Probable endonuclease 4; AltName: Full=Endodeoxyribonuclease IV; AltName: Full=Endonuclease IV	0.877022	3	0.917008	0.410636	2	0.545345	0.600114	1.3477	3	0.70493	1.30653	5	0.729027	1.32695	0.480308	2	0.290371	0.581717	5	0.416758	0.528586	0.0179632
39931368	2-isopropylmalate synthase; AltName: Full=Alpha-IPM synthase; AltName: Full=Alpha-isopropylmalate synthase	1.59425	9	0.652635	0.677555	6	0.711629	1.03932	0.983763	9	0.978602	2.77559	7	0.142586	1.65243	0.266635	6	0.0169983	0.545023	7	0.318468	0.381212	0.0177498
54037485	ATP-dependent 6-phosphofructokinase; Short=ATP-PFK; Short=Phosphofructokinase; AltName: Full=Phosphohexokinase	3.71495	2	0.430557	5.34589	7	0.0835916	4.45642	3.85497	2	0.227977	1.38054	5	0.678332	2.30693	1.6106	7	0.29637	0.78437	5	0.687331	1.12397	0.0177456
54039285	DNA-directed RNA polymerase subunit omega; Short=RNAP omega subunit; AltName: Full=RNA polymerase omega subunit; AltName: Full=Transcriptase subunit omega	7.90759	2	0.251975	1.16077	3	0.89981	3.02967	0.88716	2	0.884012					2.26011	3	0.208779					0.0174517
614084701	Branched-chain-amino-acid aminotransferase; Short=BCAT	0.39955	3	0.517748	0.527385	3	0.632437	0.459039	0.28937	3	0.20168	0.29398	2	0.292371	0.291666	1.23406	3	0.706029	1.45755	2	0.605039	1.34116	0.0173675
614130714	RNA polymerase-binding transcription factor CarD				17.9663	2	0.0764924					0.90964	2	0.907609		1.33211	2	0.643836	7.63615	2	0.131387	3.18938	0.0173113
158513701	DNA-directed RNA polymerase subunit beta; Short=RNAP subunit beta; AltName: Full=RNA polymerase subunit beta; AltName: Full=Transcriptase subunit beta	4.80709	11	0.0809919	6.10371	11	0.0189981	5.41674	2.64749	11	0.0632937	2.37205	8	0.180682	2.50599	1.36921	11	0.40086	0.653071	8	0.441756	0.945619	0.0172554
614085783	Uncharacterized protein MT1877	25.7534	2	0.0494951					1.11246	2	0.89671	14.9369	2	0.0406959	4.07637				1.68522	2	0.475352		0.0171134
41018172	Alanine--tRNA ligase; AltName: Full=Alanyl-tRNA synthetase; Short=AlaRS	0.253827	8	0.175982	0.751472	6	0.788321	0.436742	0.232919	8	0.020298	0.528195	7	0.349665	0.350752	2.00232	6	0.174483	3.4661	7	0.0563944	2.63443	0.0169848
54040607	Uncharacterized protein Mb2919c	0.591028	4	0.686731	5.27203	3	0.235076	1.7652	0.382674	4	0.245975					0.655761	3	0.457054					0.0168833
61224076	Probable dihydroneopterin aldolase; Short=DHNA																						0.0165685
614102240	Uncharacterized protein MT0763	0.181971	3	0.236276					0.187017	3	0.0962904	0.0937373	3	0.0312969	0.132403				0.4774	3	0.346065		0.0161902
54037090	3-oxoacyl-[acyl-carrier-protein] synthase 2; AltName: Full=Beta-ketoacyl-ACP synthase 2; Short=KAS 2	1.08714	5	0.943806	0.940894	2	0.943006	1.01138	1.62207	5	0.49595	1.40772	5	0.649135	1.5111	0.493722	2	0.288171	0.387956	5	0.190981	0.437656	0.0155588
54037152	Glucose-6-phosphate isomerase; Short=GPI; AltName: Full=Phosphoglucose isomerase; Short=PGI; AltName: Full=Phosphohexose isomerase; Short=PHI	6.37132	8	0.0566943	63.3952	2	0.0225977	20.0975	3.00087	8	0.0659934	51.3259	5	9.999e-05	12.4106	0.73453	2	0.611739	0.398107	5	0.20438	0.54076	0.0155068
54038971	Bifunctional protein PyrR; Includes: Pyrimidine operon regulatory protein; Includes: Uracil phosphoribosyltransferase; Short=UPRTase				0.0804506	2	0.148385					0.0197952	2	0.00869913		0.54575	2	0.353465	0.472242	2	0.360064	0.507667	0.0150292
54038871	Gamma-glutamyl phosphate reductase; Short=GPR; AltName: Full=Glutamate-5-semialdehyde dehydrogenase; AltName: Full=Glutamyl-gamma-semialdehyde dehydrogenase; Short=GSA dehydrogenase	17.2206	5	0.0161984	15.47	4	0.0271973	16.3218	4.09409	5	0.0663934	10.5408	2	0.0913909	6.56925	1.12953	4	0.810019	0.554225	2	0.434757	0.791211	0.0149606
160387003	Succinate-semialdehyde dehydrogenase [NADP(+)] 1; Short=SSADH 1; Short=SSDH 1	6.08568	5	0.131587	5.56511	4	0.163684	5.81958	1.71604	5	0.455354	4.26821	6	0.0572943	2.70637	0.882027	4	0.807419	0.86799	6	0.808819	0.87498	0.0149006
61236919	Putative 4-hydroxy-4-methyl-2-oxoglutarate aldolase; Short=HMG aldolase; AltName: Full=Oxaloacetate decarboxylase; Short=OAA decarboxylase; AltName: Full=Regulator of ribonuclease activity homolog; AltName: Full=RraA-like protein	2.19355	3	0.569743	2.1109	2	0.60174	2.15183	1.10454	3	0.90161	0.983084	2	0.977402	1.04205	1.08495	2	0.880512	1.21354	2	0.770223	1.14745	0.014851
56404574	Probable cytosol aminopeptidase; AltName: Full=Leucine aminopeptidase; Short=LAP; AltName: Full=Leucyl aminopeptidase	0.202237	2	0.353065	1.32949	3	0.821718	0.51853	0.392709	2	0.349765	0.844164	5	0.825317	0.57577	1.48932	3	0.480752	1.08749	5	0.886211	1.27264	0.0148227
81669544	Putative S-adenosyl-L-methionine-dependent methyltransferase Mb0752c	7.84825	4	0.106889	3.15173	2	0.470753	4.97348	3.18846	4	0.164984	15.9607	4	0.00389961	7.13374	3.39714	2	0.136186	0.825777	4	0.749925	1.6749	0.0147831
81573477	2,3,4,5-tetrahydropyridine-2,6-dicarboxylate N-succinyltransferase; AltName: Full=Tetrahydrodipicolinate N-succinyltransferase; Short=THDP succinyltransferase; Short=THP succinyltransferase; AltName: Full=Tetrahydropicolinate succinylase	5.8567	3	0.217878	1.28211	2	0.848415	2.74024	3.64094	3	0.187181	0.995124	3	0.994501	1.90347	3.35113	2	0.139786	34.7106	3	0.00109989	10.7852	0.0147733
54037229	Glutamate-1-semialdehyde 2,1-aminomutase; Short=GSA; AltName: Full=Glutamate-1-semialdehyde aminotransferase; Short=GSA-AT	3.97781	3	0.337166	3.75846	4	0.282672	3.86658	2.85549	3	0.261074	3.37548	4	0.182682	3.10462	0.793218	4	0.646235	0.897268	4	0.855014	0.843641	0.0144984
614130995	Citrate lyase subunit beta-like protein	0.0699863	2	0.116688	0.040323	3	0.0227977	0.053123	0.0660557	2	0.0335966	0.1	2	0.109989	0.0812747	1.15446	3	0.794121	10.2351	2	0.0763924	3.43744	0.0143094
54039126	50S ribosomal protein L20																						0.0142266
61225468	GMP synthase [glutamine-hydrolyzing]; AltName: Full=GMP synthetase; AltName: Full=Glutamine amidotransferase	8.30702	4	0.0990901	8.09981	5	0.060294	8.20276	0.910354	4	0.90191	0.81243	2	0.812919	0.86	5.02791	5	0.0109989	1.79632	2	0.451255	3.00528	0.0141318
54040487	Putative hydrolase Mb2248c; Flags: Precursor	0.351202	6	0.361864	1.19853	2	0.882012	0.648789	0.444556	6	0.235576	1.16604	3	0.849715	0.719978	1.01443	2	0.966403	1.32023	3	0.676232	1.15727	0.0129344
614110914	Glycogen phosphorylase	5.4594	9	0.0725927	21.2753	6	0.00229977	10.7773	1.66414	9	0.357664	3.5653	4	0.169483	2.43581	1.02584	6	0.955204	1.99324	4	0.353965	1.42995	0.0126216
615880818	Thioredoxin reductase; Short=TR; Short=TRXR																						0.012563
61222660	Aspartate-semialdehyde dehydrogenase; Short=ASA dehydrogenase; Short=ASADH; AltName: Full=Aspartate-beta-semialdehyde dehydrogenase				0.110456	2	0.220778					0.01	2	0.00419958		2.59449	2	0.189081	2.12239	2	0.355264	2.3466	0.0123593
81556254	Putative acyltransferase Rv0859	7.23116	4	0.128987	0.539646	2	0.666233	1.97542	0.797044	4	0.763824	0.906245	4	0.89771	0.849892	1.38699	2	0.60094	4.57672	4	0.0657934	2.5195	0.0121816
61250947	Putative GTP cyclohydrolase 1 type 2; AltName: Full=GTP cyclohydrolase I	5.50455	3	0.231677					3.93815	3	0.168883	0.875883	2	0.877312	1.85725				2.32459	2	0.318768		0.0121782
81669465	Long-chain-fatty-acid--AMP ligase FadD32; Short=FAAL; AltName: Full=Acyl-AMP synthetase	2.72905	4	0.438556	1.46447	5	0.726827	1.99915	2.57548	4	0.255374	0.797594	4	0.776522	1.43324	0.882376	5	0.794621	0.372458	4	0.220878	0.573278	0.0119406
81712063	NADH-quinone oxidoreductase subunit I; AltName: Full=NADH dehydrogenase I subunit I; AltName: Full=NDH-1 subunit I				0.01	3	0.00109989					0.0902739	2	0.0816918		7.05712	3	0.0191981	3.53804	2	0.217878	4.99683	0.0117579
54039054	Peptide chain release factor 2; Short=RF-2	10.0847	4	0.0729927	8.65662	8	0.0165983	9.3434	1.67888	4	0.50415	0.820246	2	0.809019	1.1735	1.10274	8	0.813019	0.954957	2	0.941606	1.02619	0.0116274
54037418	Dihydroxy-acid dehydratase; Short=DAD	8.96598	3	0.124888	7.05068	3	0.160884	7.95087	4.48955	3	0.133587	0.410584	4	0.327167	1.3577	1.37494	3	0.563544	1.44688	4	0.571043	1.41045	0.0116072
614140151	Putative acyl-[acyl-carrier-protein] desaturase desA1; Short=DES; AltName: Full=Putative acyl-ACP desaturase desA1	3.73372	4	0.29757					2.84431	4	0.207279	2.19921	3	0.410359	2.50104				0.351589	3	0.241076		0.0115498
614088707	Pyruvate kinase; Short=PK	24.5373	4	0.0131987	3.0578	3	0.437056	8.66199	0.820957	4	0.788721	0.916392	2	0.914809	0.867363	1.2908	3	0.643336	11.1183	2	0.059794	3.78834	0.0115498
302425200	Proteasome subunit alpha; AltName: Full=20S proteasome alpha subunit; AltName: Full=Proteasome core protein PrcA	51.1982	2	0.0250975	100	2	9.999e-05	71.5529	1.43322	2	0.681532					1	2	0.986901					0.0115323
54036965	Probable aldehyde dehydrogenase	3.9625	3	0.336666	10.4108	2	0.181082	6.42283	4.80766	3	0.124488	1.54297	3	0.621838	2.72362	0.802288	2	0.719228	0.713428	3	0.613039	0.756554	0.0113608
745755974	Putative NAD(P)H nitroreductase MT3217	24.0717	5	0.00639936	8.92199	3	0.117488	14.655	0.956458	5	0.945705	0.351848	2	0.327367	0.58011	0.397711	3	0.174983	0.694974	2	0.620538	0.525736	0.0111568
614114588	50S ribosomal protein L15	0.093499	2	0.172683	2.99225	2	0.480852	0.528935	0.042318	2	0.0123988					2.24103	2	0.253175					0.0110875
61229964	Proline-rich 28 kDa antigen; Flags: Precursor	1.19519	2	0.886811	2.53378	2	0.530547	1.74022	2.20809	2	0.406359	12.6056	2	0.0633937	5.27582	0.560071	2	0.382562	1.54951	2	0.553145	0.931578	0.0107898
817033856	Cell division ATP-binding protein FtsE	0.0556958	2	0.0823918	0.243334	2	0.40046	0.116416	0.0278859	2	0.00769923	2.55923	2	0.361164	0.267145	2.77502	2	0.177682	15.6029	2	0.0253975	6.58016	0.0107655
81421127	Acetaldehyde dehydrogenase; AltName: Full=Acetaldehyde dehydrogenase [acetylating]				13.9517	3	0.0618938					7.98248	2	0.148385		0.406251	3	0.177382	0.0542564	2	0.0181982	0.148464	0.0107612
54039135	50S ribosomal protein L25; AltName: Full=General stress protein CTC																						0.010744
54036844	Putative citrate synthase 2	14.9415	2	0.115788					1.52465	2	0.624638	25.044	2	0.0152985	6.17926				2.02711	2	0.381562		0.0102958
54040589	Probable transcriptional regulatory protein Mb2635c	8.01915	2	0.245875	30.5569	2	0.0387961	15.6538	1.12432	2	0.884512					1.74926	2	0.39546					0.0102824
54039599	Putative phosphoserine aminotransferase; AltName: Full=Phosphohydroxythreonine aminotransferase; Short=PSAT	2.58135	3	0.511849	3.40768	3	0.39736	2.96588	1.51489	3	0.612739	1.66242	2	0.576842	1.58694	0.141673	3	0.0186981	0.420719	2	0.313369	0.24414	0.0102735
614101657	Serine protease MT3772	0.493769	2	0.627337	0.386099	2	0.529247	0.436628	0.869854	2	0.857314					2.03189	2	0.291871					0.0101504
32700083	Mycocerosic acid synthase	0.403235	14	0.313769	0.454696	8	0.392661	0.428193	0.546589	14	0.180782	0.683054	11	0.478552	0.611023	0.90634	8	0.817718	1.37354	11	0.524748	1.11575	0.010131
803341884	Valine--tRNA ligase; AltName: Full=Valyl-tRNA synthetase; Short=ValRS	4.15706	6	0.20318	1.60072	5	0.672933	2.57959	0.874213	6	0.831917	0.879716	5	0.860114	0.87696	0.570614	5	0.282872	8.77345	5	0.00589941	2.23746	0.0101104
54036948	4-hydroxy-tetrahydrodipicolinate synthase; Short=HTPA synthase	2.99138	2	0.481052	7.3666	2	0.266473	4.69429	1.9322	2	0.473753	1.71321	3	0.548545	1.81942	2.76224	2	0.178682	6.4413	3	0.0563944	4.2181	0.0100461
59797843	Glycine cleavage system H protein																						0.00971663
54040417	Proteasome-associated ATPase; AltName: Full=AAA ATPase forming ring-shaped complexes; Short=ARC; AltName: Full=Mycobacterial proteasome ATPase	3.1053	4	0.374963	0.822962	4	0.867113	1.59861	0.491132	4	0.372563	0.0596064	2	0.0337966	0.171098	0.98181	4	0.970603	1.55974	2	0.546845	1.23748	0.00970977
61228247	DNA-binding response regulator MtrA	24.0481	2	0.0573943	23.2958	2	0.0565943	23.669	0.971486	2	0.961104					0.920963	2	0.880312					0.00967095
614089683	Uncharacterized protein Rv2277c; Flags: Precursor				0.146064	2	0.29627					2.57843	2	0.366963		0.859848	2	0.79692	2.14263	2	0.350865	1.35733	0.00963847
61221191	ATP-dependent Clp protease proteolytic subunit 1; AltName: Full=Endopeptidase Clp 1	0.631355	3	0.735326					1.24106	3	0.782622	2.15292	2	0.435056	1.63459				0.654387	2	0.567143		0.00952073
54037422	Acetolactate synthase small subunit; AltName: Full=Acetohydroxy-acid synthase small subunit; Short=AHAS; Short=ALS	33.1641	2	0.039596	14.1783	2	0.114489	21.6844	0.706483	2	0.688631					0.661798	2	0.517648					0.00946961
54036772	Argininosuccinate synthase; AltName: Full=Citrulline--aspartate ligase	100	2	9.999e-05	35.9263	2	0.0362964	59.9386	5.52648	2	0.161084					6.44634	2	0.070493					0.00946234
39931369	Glutamyl-tRNA(Gln) amidotransferase subunit A; Short=Glu-ADT subunit A	10.0498	2	0.191681					2.31646	2	0.390461	0.797991	2	0.792921	1.3596				11.0997	2	0.0628937		0.00937533
614107850	Probable propionyl-CoA carboxylase beta chain 5; Short=PCCase; AltName: Full=Propanoyl-CoA:carbon dioxide ligase	71.1754	3	0.00309969	73.8836	2	0.0214979	72.5169	1.16425	3	0.840416					1.31846	2	0.655634					0.00929437
54037302	Imidazoleglycerol-phosphate dehydratase; Short=IGPD	14.3331	2	0.116588					14.6794	2	0.0353965	1.08904	2	0.916408	3.99831				0.0184621	2	0.00349965		0.00907646
613778959	Antitoxin VapB39																						0.00861761
614115073	Putative ribonuclease Z; Short=RNase Z; AltName: Full=tRNA 3 endonuclease; AltName: Full=tRNase Z	1.79309	3	0.666833					3.55741	3	0.19898	0.349878	2	0.332467	1.11564				0.203234	2	0.165783		0.00858396
54040697	Uncharacterized protein Mb3433				1.09714	2	0.930207					0.517139	2	0.485251		2.03193	2	0.29697	12.0605	2	0.0530947	4.95036	0.00854167
614114480	Ribonucleoside-diphosphate reductase subunit beta nrdF1; AltName: Full=Ribonucleotide reductase R2-1 small subunit; AltName: Full=Ribonucleotide reductase small subunit 1																						0.00847249
618797941	F420-dependent glucose-6-phosphate dehydrogenase; Short=FGD; Short=FGD1; Short=G6PD																						0.00838107
614098997	Carbonic anhydrase 2; Short=Beta-CA 2; AltName: Full=Carbonate dehydratase 2; AltName: Full=mtCA 2	100	2	9.999e-05	100	3	9.999e-05	100	1	2	0.991201					1	3	0.9987					0.00790316
59797941	Probable enoyl-CoA hydratase echA12	13.2783	2	0.134087	21.412	2	0.0619938	16.8616	4.13373	2	0.210579					1.08211	2	0.886411					0.00788862
110832060	UPF0336 protein Mb0654																						0.00788193
614089992	UPF0603 protein MT2410; Flags: Precursor	1.28829	3	0.845615	1.86156	3	0.644136	1.54862	0.573316	3	0.50035	3.77241	2	0.267873	1.47064	1.96154	3	0.279272	4.43278	2	0.19568	2.94874	0.00786963
54040494	Epimerase family protein Mb2239	0.266495	2	0.412459	0.163665	3	0.189181	0.208844	0.241872	2	0.214079	0.0625602	3	0.0175982	0.12301	1.75129	3	0.355564	3.87562	3	0.169283	2.60525	0.00761286
81422135	Putative S-adenosyl-L-methionine-dependent methyltransferase Mb1931c	10.0163	2	0.193881	9.12393	2	0.213979	9.5597	0.557139	2	0.525947					1.03242	2	0.946005					0.00724778
54040348	Uncharacterized protein Mb1826	0.0250263	2	0.0347965	0.0153981	2	0.0205979	0.0196305	0.0278744	2	0.00639936	0.421932	5	0.284072	0.108449	3.68759	2	0.126087	13.4569	5	0.00189981	7.04441	0.00711717
615893188	ESX-5 secretion system protein eccB5; AltName: Full=ESX conserved component B5; AltName: Full=Type VII secretion system protein eccB5; Short=T7SS protein eccB5				6.56501	2	0.293771					1.35013	4	0.708429		15.0008	2	0.0129987	3.4993	4	0.138786	7.24515	0.00705295
54037378	Translation initiation factor IF-2	0.666127	5	0.721328	3.64545	5	0.242976	1.55831	0.115843	5	0.00679932	0.366777	3	0.329467	0.206128	0.98899	5	0.980202	1.00473	3	0.993901	0.996829	0.00695915
410591698	Uncharacterized protein BCG_0605c	0.501799	2	0.643636					1.05667	2	0.935706	100	3	9.999e-05	10.2795				1	3	0.9998		0.006638
54040570	Uncharacterized protein Mb2606c																						0.00654322
38258294	Methionine--tRNA ligase; AltName: Full=Methionyl-tRNA synthetase; Short=MetRS	10.7071	5	0.0427957					15.2281	5	0.00079992	20.1204	2	0.0231977	17.5041				0.72106	2	0.650135		0.00653341
54038852	Phosphoenolpyruvate carboxykinase [GTP]; Short=PEP carboxykinase; Short=PEPCK	1.78408	3	0.676332	1.54653	2	0.741426	1.66107	2.25435	3	0.361564	2.51538	3	0.351165	2.38129	0.55035	2	0.368063	0.687468	3	0.586041	0.6151	0.00614614
54036720	Putative amidase AmiC				0.400485	2	0.537646					0.37499	3	0.329167		1.7338	2	0.39696	1.52998	3	0.531347	1.62871	0.00608851
614084400	DNA gyrase subunit B	4.08565	3	0.331567	0.498804	2	0.619638	1.42756	0.507462	3	0.423258	0.200716	2	0.224478	0.319149	0.884344	2	0.833917	2.29857	2	0.318868	1.42574	0.00604369
54036921	Probable cutinase cut2; Flags: Precursor																						0.00575864
54037802	Probable transport accessory protein MmpS3																						0.00556364
614115203	Phosphate-binding protein PstS 1; Short=PBP 1; Short=PstS-1; AltName: Full=Antigen Ag78; AltName: Full=Protein antigen B; Short=PAB; Flags: Precursor	0.750516	3	0.822118					0.840912	3	0.828017	1.03605	2	0.958804	0.933396				0.800541	2	0.751725		0.0054041
614113588	Probable peptidyl-prolyl cis-trans isomerase B; Short=PPIase B; AltName: Full=Rotamase B																						0.00532038
166217114	4-hydroxy-3-methylbut-2-en-1-yl diphosphate synthase (flavodoxin); AltName: Full=1-hydroxy-2-methyl-2-(E)-butenyl 4-diphosphate synthase	23.6846	3	0.0276972	8.5293	3	0.123288	14.2131	0.911436	3	0.89761					0.446189	3	0.207979					0.00510523
61214289	Serine/threonine-protein kinase PknH	0.84046	3	0.894411	0.405074	3	0.521748	0.58348	1.35963	3	0.70493	0.807236	4	0.778722	1.04764	0.548689	3	0.330567	1.16336	4	0.80162	0.79895	0.00486689
54039064	Riboflavin synthase; Short=RS																						0.00484679
618797825	Ribonuclease VapC1; Short=RNase VapC1; AltName: Full=Toxin VapC1																						0.0047935
54039674	Leucine--tRNA ligase; AltName: Full=Leucyl-tRNA synthetase; Short=LeuRS	18.9563	4	0.020198	11.16	5	0.0313969	14.5448	1.43512	4	0.632037	2.19775	4	0.382462	1.77596	3.70588	5	0.0307969	4.67036	4	0.0607939	4.16027	0.00448189
614085837	Uncharacterized protein MT1884				0.152898	2	0.313669					0.855973	3	0.846215		6.92203	2	0.0724928	5.8474	3	0.0691931	6.36207	0.00444915
54037860	UDP-N-acetylmuramoyl-L-alanyl-D-glutamate--2,6-diaminopimelate ligase; AltName: Full=Meso-A2pm-adding enzyme; AltName: Full=Meso-diaminopimelate-adding enzyme; AltName: Full=UDP-MurNAc-L-Ala-D-Glu:meso-diaminopimelate ligase; AltName: Full=UDP-MurNAc-tripeptide synthetase; AltName: Full=UDP-N-acetylmuramyl-tripeptide synthetase				2.06886	2	0.609539					0.691825	2	0.668833		5.8957	2	0.080192	4.56147	2	0.179982	5.18585	0.00435685
614139200	Proline--tRNA ligase; AltName: Full=Prolyl-tRNA synthetase; Short=ProRS	7.28526	3	0.163384					0.840427	3	0.819118	0.677903	2	0.660134	0.754803				1.55745	2	0.549445		0.00435309
61248675	DNA topoisomerase 1; AltName: Full=DNA topoisomerase I; AltName: Full=Omega-protein; AltName: Full=Relaxing enzyme; AltName: Full=Swivelase; AltName: Full=Untwisting enzyme	7.22292	4	0.126287	4.95521	3	0.254375	5.98256	1.9111	4	0.408759					4.80015	3	0.0539946					0.00403901
54038851	Polyphosphate kinase; AltName: Full=ATP-polyphosphate phosphotransferase; AltName: Full=Polyphosphoric acid kinase	0.990859	3	0.9951	100	2	9.999e-05	9.95419	0.807391	3	0.786421	1.77274	2	0.537546	1.19637	1	2	0.989101	0.127225	2	0.116488	0.356686	0.00373322
54039055	Transcription termination factor Rho; AltName: Full=ATP-dependent helicase Rho																						0.00370179
54039601	Protein translocase subunit SecA 2				0.266605	3	0.359864					0.469569	3	0.425357		7.25378	3	0.020298	12.0901	3	0.0176982	9.36476	0.00348504
41688544	Glycine dehydrogenase (decarboxylating); AltName: Full=Glycine cleavage system P-protein; AltName: Full=Glycine decarboxylase; AltName: Full=Glycine dehydrogenase (aminomethyl-transferring)	10.8157	4	0.0617938					8.36067	4	0.020098	6.45596	3	0.0818918	7.34685				0.126743	3	0.0282972		0.00346347
54039768	Anthranilate synthase component 1; Short=AS; Short=ASI	18.2413	2	0.0821918	4.64159	3	0.269873	9.20154	0.686056	2	0.664034					0.215443	3	0.0622938					0.00308375
160395561	Multifunctional 2-oxoglutarate metabolism enzyme; AltName: Full=2-hydroxy-3-oxoadipate synthase; Short=HOA synthase; Short=HOAS; AltName: Full=2-oxoglutarate carboxy-lyase; AltName: Full=2-oxoglutarate decarboxylase; AltName: Full=Alpha-ketoglutarate decarboxylase; Short=KG decarboxylase; Short=KGD; AltName: Full=Alpha-ketoglutarate-glyoxylate carboligase; Includes: 2-oxoglutarate dehydrogenase E…	29.2459	3	0.019598	100	2	9.999e-05	54.0795	0.959566	3	0.956504					1	2	0.989401					0.00304203
614112289	Serine/threonine-protein kinase PknD	2.4729	3	0.529647	0.756201	2	0.814919	1.36748	1.13896	3	0.868113					3.02939	2	0.155784					0.00297171
618798156	Putative cystathionine beta-synthase MT1108; AltName: Full=Beta-thionase; AltName: Full=Serine sulfhydrase	3.37461	2	0.459854	8.30071	2	0.240276	5.2926	0.976379	2	0.966403					0.732309	2	0.612239					0.00283293
614114458	Peptidoglycan endopeptidase RipB; AltName: Full=Macrophage invasion and intracellular persistence protein B; AltName: Full=Resuscitation-promoting factor interaction partner B; Short=Rpf-interacting protein B; Flags: Precursor																						0.00279767
76363410	Sulfite reductase [ferredoxin]																						0.00277283
614084309	DNA gyrase subunit A	15.393	4	0.0317968	27.3119	3	0.0178982	20.504	0.288498	4	0.137386					0.412875	3	0.190581					0.002613
615893326	ESX-5 secretion system protein eccD5; AltName: Full=ESX conserved component D5; AltName: Full=Type VII secretion system protein eccD5; Short=T7SS protein eccD5	0.895188	2	0.931207					1.22717	2	0.805319	1.05116	2	0.947005	1.13576				1.47127	2	0.589641		0.0025785
166226835	Glutamate--tRNA ligase; AltName: Full=Glutamyl-tRNA synthetase; Short=GluRS				20.2618	2	0.0623938					0.434534	2	0.405559		23.7112	2	0.00379962	2.46752	2	0.29877	7.64905	0.00255924
618730378	Pup deamidase/depupylase; AltName: Full=Deamidase of protein Pup																						0.00249693
61218949	Methionine aminopeptidase; Short=MAP; Short=MetAP; AltName: Full=Peptidase M																						0.00223011
61230091	Phosphoribosylformylglycinamidine synthase subunit PurL; Short=FGAM synthase; AltName: Full=Formylglycinamide ribonucleotide amidotransferase subunit II; Short=FGAR amidotransferase II; Short=FGAR-AT II; AltName: Full=Glutamine amidotransferase PurL; AltName: Full=Phosphoribosylformylglycinamidine synthase subunit II	8.42742	4	0.10009	8.63292	2	0.229377	8.52955	0.995169	4	0.995					1.43884	2	0.559844					0.00216617
61223053	DNA polymerase I; Short=POL I				0.114334	2	0.226977					0.1	2	0.106689		2.12436	2	0.268873	10.3243	2	0.0671933	4.68322	0.00209875
38257909	NADH-quinone oxidoreductase subunit G; AltName: Full=NADH dehydrogenase I subunit G; AltName: Full=NDH-1 subunit G	11.703	2	0.148485	3.42861	2	0.448155	6.33443	1.04126	2	0.954105					3.57548	2	0.126587					0.00201641
41019479	Divalent metal cation transporter MntH; AltName: Full=BRAMP																						0.00189173
615895496	Elongation factor G-like protein																						0.00182239
614092951	O-succinylhomoserine sulfhydrylase; Short=OSH sulfhydrylase; Short=OSHS sulfhydrylase																						0.00158934
41019502	Long-chain-fatty-acid--AMP ligase FadD28; Short=FAAL; AltName: Full=Acyl-AMP synthetase																						0.00109882
