# Supplementary material for: Proteomic analysis of protein purified derivative of Mycobacterium bovis
Source: J Transl Med. 2017 Apr 3;15:68. doi: 10.1186/s12967-017-1172-1 (PMC5376687; doi:10.1186/s12967-017-1172-1)
Supplement: Supplementary file 4 — Additional file 4: Table S4. Proteins found differentially abundant in samples It, NL and Ip compared to sample S. The file contains three data sheets reporting 44, 34 and 30 proteins found at significantly different levels in samples It, NL and Ip, respectively. These proteins were mostly present at very low levels in all preparations. Fold changes >2 and <0.5 are reported in two separate lists. [file 12967_2017_1172_MOESM4_ESM.xlsx]

## Sheet: Legend
	It versus S (replicate-1)	Quantitative value associated to a protein in the list. It represents the ratio between the protein's abundance in sample It and the protein's abundance in sample S (the reference sample). Values > 1 indicate that the protein is found in higher relative amounts in Sample It with respect to sample S.
	In red, proteins which belong to the ten most abundant proteins according to % weighted spectra.

## Sheet: Differential in It
	Higher in It versus S
Accession	Description	It versus S (replicate-1)	Number of observations (unique peptides, rep-1)	p-value (rep-1)	It versus S (replicate-2)	Number of observations (unique peptides, rep-2)	p-value (rep-2)	It versus S (average)	% Total Weighted Spectra
614098997	Carbonic anhydrase 2; Short=Beta-CA 2; AltName: Full=Carbonate dehydratase 2; AltName: Full=mtCA 2	100	2	9.999e-05	100	3	9.999e-05	100	0.00790316
614114496	Ribonucleoside-diphosphate reductase subunit beta nrdF2; AltName: Full=Ribonucleoside-diphosphate reductase nrdF2; AltName: Full=Ribonucleotide reductase R2-2 small subunit	87.5821	4	0.00049995	100	2	9.999e-05	93.5853	0.0204855
614107850	Probable propionyl-CoA carboxylase beta chain 5; Short=PCCase; AltName: Full=Propanoyl-CoA:carbon dioxide ligase	71.1754	3	0.00309969	73.8836	2	0.0214979	72.5169	0.00929437
302425200	Proteasome subunit alpha; AltName: Full=20S proteasome alpha subunit; AltName: Full=Proteasome core protein PrcA	51.1982	2	0.0250975	100	2	9.999e-05	71.5529	0.0115323
54039119	50S ribosomal protein L19	48.3493	3	0.0069993	100	2	9.999e-05	69.5337	0.031763
38605695	30S ribosomal protein S7	40.4891	4	0.00229977	89.282	4	0.00039996	60.1244	0.0332697
54036772	Argininosuccinate synthase; AltName: Full=Citrulline--aspartate ligase	100	2	9.999e-05	35.9263	2	0.0362964	59.9386	0.00946234
160395561	Multifunctional 2-oxoglutarate metabolism enzyme; AltName: Full=2-hydroxy-3-oxoadipate synthase; Short=HOA synthase; Short=HOAS; AltName: Full=2-oxoglutarate carboxy-lyase; AltName: Full=2-oxoglutarate decarboxylase; AltName: Full=Alpha-ketoglutarate decarboxylase; Short=KG decarboxylase; Short=KGD; AltName: Full=Alpha-ketoglutarate-glyoxylate carboligase; Includes: 2-oxoglutarate dehydrogenase E…	29.2459	3	0.019598	100	2	9.999e-05	54.0795	0.00304203
54040563	Uncharacterized protein Mb2588	24.9425	4	0.0105989	100	3	9.999e-05	49.9425	0.0267866
119370519	50S ribosomal protein L21	44.3204	3	0.00669933	46.5047	2	0.0261974	45.3994	0.0343823
614130975	Citrate synthase 1	33.0344	7	0.00029997	35.7957	7	0.00019998	34.3873	0.0330247
54039517	30S ribosomal protein S5	25.5123	6	0.00169983	43.2647	5	0.00089991	33.2233	0.045147
745755740	Pyruvate dehydrogenase E1 component; Short=PDH E1 component	37.291	11	9.999e-05	27.8742	6	0.00069993	32.2406	0.0229766
166222653	4-hydroxy-tetrahydrodipicolinate reductase; Short=HTPA reductase	34.7655	4	0.00449955	27.8234	5	0.0029997	31.1014	0.0227442
38605690	50S ribosomal protein L2	31.1102	4	0.00689931	28.492	2	0.0425957	29.7724	0.0191503
54039399	30S ribosomal protein S16	27.502	3	0.019898	27.1143	3	0.0191981	27.3074	0.027655
61236268	30S ribosomal protein S3	18.9908	13	0.00019998	37.6658	6	0.00019998	26.7452	0.059664
38605703	Sensory transduction protein regX3	17.0176	4	0.0243976	28.5441	5	0.00229977	22.0398	0.0235645
61227904	Malate synthase G	20.5686	17	9.999e-05	22.0462	15	9.999e-05	21.2946	0.044554
614084309	DNA gyrase subunit A	15.393	4	0.0317968	27.3119	3	0.0178982	20.504	0.002613
32700063	30S ribosomal protein S4	30.0984	11	9.999e-05	11.9223	7	0.00959904	18.9431	0.0704274
54039081	50S ribosomal protein L10	33.5841	4	0.00539946	9.82718	5	0.0372963	18.1669	0.0577862
54038871	Gamma-glutamyl phosphate reductase; Short=GPR; AltName: Full=Glutamate-5-semialdehyde dehydrogenase; AltName: Full=Glutamyl-gamma-semialdehyde dehydrogenase; Short=GSA dehydrogenase	17.2206	5	0.0161984	15.47	4	0.0271973	16.3218	0.0149606
81573431	Isocitrate lyase 2; Short=ICL2; AltName: Full=Isocitrase; AltName: Full=Isocitratase	16.8845	23	9.999e-05	14.6866	21	9.999e-05	15.7473	0.055713
32700067	DNA polymerase III subunit beta	12.6138	9	0.0039996	16.8398	4	0.0210979	14.5745	0.0294854
54039674	Leucine--tRNA ligase; AltName: Full=Leucyl-tRNA synthetase; Short=LeuRS	18.9563	4	0.020198	11.16	5	0.0313969	14.5448	0.00448189
61217913	Isocitrate lyase 1; Short=ICL1; AltName: Full=Isocitrase; AltName: Full=Isocitratase	13.2856	15	0.00019998	11.5607	8	0.00559944	12.3932	0.0541326
38258296	Transketolase; Short=TK	15.5367	7	0.00659934	8.28526	7	0.030397	11.3457	0.0227988
54037015	Probable enoyl-CoA hydratase echA8	9.12189	14	0.00349965	10.968	9	0.00469953	10.0025	0.104827
614125734	30S ribosomal protein S1	11.0033	17	0.00049995	8.4244	17	0.00089991	9.62788	0.0874033
33516876	ESAT-6-like protein EsxJ/EsxK	7.35386	19	0.00319968	12.4317	16	0.00019998	9.56145	0.75201
54039531	30S ribosomal protein S6	7.94893	9	0.0271973	11.3281	5	0.0288971	9.48929	0.148053
54040080	Uncharacterized protein Mb1359; Flags: Precursor	6.22965	11	0.0392961	10.0232	9	0.00619938	7.90197	0.104928
54037778	5-methyltetrahydropteroyltriglutamate--homocysteine methyltransferase; AltName: Full=Cobalamin-independent methionine synthase; AltName: Full=Methionine synthase, vitamin-B12 independent isozyme	10.6155	55	9.999e-05	3.77352	42	0.00619938	6.32912	0.222506
614094682	Uncharacterized protein MT2704	6.78629	12	0.0215978	5.8919	8	0.049995	6.3233	0.0404834
54036784	ATP synthase subunit beta; AltName: Full=ATP synthase F1 sector subunit beta; AltName: Full=F-ATPase subunit beta	7.17707	20	0.00539946	5.14368	16	0.0157984	6.0759	0.0908252
54039274	DNA-directed RNA polymerase subunit alpha; Short=RNAP subunit alpha; AltName: Full=RNA polymerase subunit alpha; AltName: Full=Transcriptase subunit alpha	8.55946	23	0.00089991	4.08443	15	0.0457954	5.91275	0.143418
	Lower in It versus S
Accession	Description	It versus S (replicate-1)	Number of observations (unique peptides, rep-1)	p-value (rep-1)	It versus S (replicate-2)	Number of observations (unique peptides, rep-2)	p-value (rep-2)	It versus S (average)	% Total Weighted Spectra
61228115	Malate dehydrogenase	0.190725	16	0.0339966	0.228159	16	0.0326967	0.208604	0.238853
614085506	Universal stress protein MT1672	0.176435	19	0.0133987	0.22233	14	0.0347965	0.198057	0.420647
615944571	ESX-1 secretion-associated protein EspA	0.143108	12	0.0206979	0.139072	7	0.0372963	0.141075	0.0759678
54040627	Uncharacterized protein Mb2952c	0.149231	20	0.00589941	0.128186	15	0.00219978	0.138309	0.209329
62288358	Low molecular weight antigen MTB12; AltName: Full=CFP-2; AltName: Full=Low molecular weight protein antigen 2; Flags: Precursor	0.12242	13	0.00929907	0.0862746	14	0.00089991	0.10277	0.695735
54040203	Uncharacterized oxidoreductase Mb1570	0.0254293	2	0.0334967	0.0204794	3	0.00479952	0.0228205	0.0196449
54040348	Uncharacterized protein Mb1826	0.0250263	2	0.0347965	0.0153981	2	0.0205979	0.0196305	0.00711717

## Sheet: Differential in NL
	Higher in NL versus S
Accession	Description	NL versus S (replicate-1)	Number of observations (unique peptides, rep-1)	p-value (rep-1)	NL versus S (replicate-2)	Number of observations (unique peptides, rep-2)	p-value (rep-2)	NL versus S (average)	% Total Weighted Spectra
745755740	Pyruvate dehydrogenase E1 component; Short=PDH E1 component	12.143	11	9.999e-05	50.6852	5	9.999e-05	24.8087	0.0229766
54040563	Uncharacterized protein Mb2588	12.5909	4	0.0049995	38.4397	4	0.00029997	21.9997	0.0267866
54040493	UPF0098 protein Mb2164c	33.3911	4	0.00039996	9.93375	3	0.0332967	18.2126	0.0258791
38258294	Methionine--tRNA ligase; AltName: Full=Methionyl-tRNA synthetase; Short=MetRS	15.2281	5	0.00079992	20.1204	2	0.0231977	17.5041	0.00653341
61227904	Malate synthase G	10.0961	17	9.999e-05	8.42629	14	0.00029997	9.22348	0.044554
54040080	Uncharacterized protein Mb1359; Flags: Precursor	6.18658	11	0.00079992	11.6885	9	9.999e-05	8.50365	0.104928
61236268	30S ribosomal protein S3	3.95009	13	0.00489951	15.8685	6	0.00059994	7.9172	0.059664
32700067	DNA polymerase III subunit beta	7.19506	9	0.00129987	7.70929	5	0.0163984	7.44774	0.0294854
613782218	Uncharacterized protein MT2089	4.97475	13	0.00059994	5.97415	14	0.00049995	5.4516	0.0303396
745755611	Serine hydroxymethyltransferase 1; Short=SHMT 1; Short=Serine methylase 1	6.65449	17	9.999e-05	4.37073	11	0.009999	5.39305	0.0596607
54037778	5-methyltetrahydropteroyltriglutamate--homocysteine methyltransferase; AltName: Full=Cobalamin-independent methionine synthase; AltName: Full=Methionine synthase, vitamin-B12 independent isozyme	3.71581	55	9.999e-05	6.59447	46	9.999e-05	4.95013	0.222506
146286021	Diacylglycerol acyltransferase/mycolyltransferase Ag85B; Short=DGAT; AltName: Full=30 kDa extracellular protein; AltName: Full=Acyl-CoA:diacylglycerol acyltransferase; AltName: Full=Antigen 85 complex B; Short=85B; Short=Ag85B; AltName: Full=Extracellular alpha-antigen; AltName: Full=Fibronectin-binding protein B; Short=Fbps B; Flags: Precursor	3.47667	9	0.0342966	6.03404	12	0.00089991	4.58021	0.187264
54036981	Dihydrolipoyl dehydrogenase; AltName: Full=Dihydrolipoamide dehydrogenase; AltName: Full=E3 component of alpha-ketoacid dehydrogenase complexes	2.88501	14	0.0230977	6.45892	7	0.00779922	4.31671	0.0426722
54037015	Probable enoyl-CoA hydratase echA8	3.08708	14	0.0148985	4.92133	11	0.00559944	3.89776	0.104827
54040562	Uncharacterized protein Mb2587	2.91236	16	0.0132987	3.59538	13	0.0141986	3.2359	0.252366
81421764	Polyribonucleotide nucleotidyltransferase; AltName: Full=Polynucleotide phosphorylase; Short=PNPase	2.79195	18	0.0110989	3.14837	15	0.0168983	2.96481	0.0406073
81573431	Isocitrate lyase 2; Short=ICL2; AltName: Full=Isocitrase; AltName: Full=Isocitratase	2.28147	23	0.0223978	3.82933	14	0.0079992	2.95575	0.055713
81669260	Aconitate hydratase A; Short=ACN; Short=Aconitase; AltName: Full=(2R,3S)-2-methylisocitrate dehydratase; AltName: Full=(2S,3R)-3-hydroxybutane-1,2,3-tricarboxylate dehydratase; AltName: Full=Iron-responsive protein-like; Short=IRP-like; AltName: Full=Probable 2-methyl-cis-aconitate hydratase; AltName: Full=RNA-binding protein	2.00232	37	0.0141986	3.33071	35	0.00029997	2.58247	0.0685879
166233328	Adenosylhomocysteinase; AltName: Full=S-adenosyl-L-homocysteine hydrolase; Short=AdoHcyase	2.55479	36	0.00109989	2.60231	31	0.00519948	2.57844	0.150275
	Lower in NL versus S
Accession	Description	NL versus S (replicate-1)	Number of observations (unique peptides, rep-1)	p-value (rep-1)	NL versus S (replicate-2)	Number of observations (unique peptides, rep-2)	p-value (rep-2)	NL versus S (average)	% Total Weighted Spectra
54036851	Chaperone protein ClpB	0.485521	22	0.0470953	0.38913	22	0.0159984	0.434661	0.0695825
54036795	Bacterioferritin; Short=BFR	0.26205	22	0.00039996	0.46506	24	0.0420958	0.349097	0.467641
61228242	Immunogenic protein MPB64; AltName: Full=Antigen MPB64; Flags: Precursor	0.302438	25	0.00079992	0.347394	26	0.00339966	0.324138	0.942372
38605709	10 kDa chaperonin; AltName: Full=GroES protein; AltName: Full=Immunogenic protein MPB57; AltName: Full=Protein Cpn10	0.340445	24	0.00239976	0.255949	27	0.00029997	0.295189	1.87139
61228115	Malate dehydrogenase	0.171897	16	0.00019998	0.369633	20	0.0164984	0.252069	0.238853
613778721	35 kDa protein	0.221079	30	9.999e-05	0.237626	30	9.999e-05	0.229203	0.326106
61222854	Chaperone protein DnaJ 1	0.163711	5	0.0206979	0.215019	6	0.0418958	0.187619	0.024993
38605701	50S ribosomal protein L29	0.12918	8	0.0009999	0.20268	10	0.00659934	0.161809	0.388807
614139016	Succinyl-CoA ligase [ADP-forming] subunit alpha; AltName: Full=Succinyl-CoA synthetase subunit alpha; Short=SCS-alpha	0.173877	11	0.00089991	0.123165	11	0.00039996	0.146341	0.082724
146286200	Heparin-binding hemagglutinin; AltName: Full=Adhesin	0.113851	21	9.999e-05	0.0923264	23	9.999e-05	0.102525	0.305502
54040203	Uncharacterized oxidoreductase Mb1570	0.0612133	2	0.0293971	0.168521	5	0.0338966	0.101566	0.0196449
54040179	Uncharacterized protein Mb1524	0.0539521	13	9.999e-05	0.126855	13	0.00039996	0.0827291	0.0926152
38605697	DNA-binding protein HU homolog; AltName: Full=Histone-like protein; Short=Hlp	0.0637835	4	0.00239976	0.0966652	7	0.00149985	0.0785216	0.0822788
62288358	Low molecular weight antigen MTB12; AltName: Full=CFP-2; AltName: Full=Low molecular weight protein antigen 2; Flags: Precursor	0.0862048	13	9.999e-05	0.070027	13	9.999e-05	0.077696	0.695735
613778798	Antitoxin VapB32	0.0246411	2	0.00459954	0.0988313	3	0.0345965	0.0493489	0.0493962
54036966	Haloalkane dehalogenase 1	0.0251189	5	9.999e-05	0.0466808	4	0.00179982	0.0342428	0.0289125

## Sheet: Differential in Ip
	Higher in Ip versus S
Accession	Description	Ip versus S (replicate-1)	Number of observations (unique peptides, rep-1)	p-value (rep-1)	Ip versus S (replicate-2)	Number of observations (unique peptides, rep-2)	p-value (rep-2)	Ip versus S (average)	% Total Weighted Spectra
54040617	UPF0109 protein Mb2932c	10.2549	4	0.00229977	16.1406	4	0.00239976	12.8655	0.0727635
54039601	Protein translocase subunit SecA 2	7.25378	3	0.020298	12.0901	3	0.0176982	9.36476	0.00348504
54039081	50S ribosomal protein L10	3.47604	5	0.0405959	18.5042	4	0.00219978	8.02006	0.0577862
614131194	Secreted chorismate mutase; Short=*MtCM; Short=CM; Flags: Precursor	6.30013	8	9.999e-05	9.7317	7	0.00089991	7.83013	0.0847587
54036917	Probable cold shock protein A	8.01032	8	0.00029997	6.31441	6	0.010299	7.11199	0.322474
61250854	Protein Mb1300c; Flags: Precursor	3.43148	9	0.00659934	11.3826	9	0.00019998	6.24973	0.274463
614139016	Succinyl-CoA ligase [ADP-forming] subunit alpha; AltName: Full=Succinyl-CoA synthetase subunit alpha; Short=SCS-alpha	3.30844	9	0.00859914	9.00818	11	0.00039996	5.45922	0.082724
61229903	Serine/threonine-protein kinase PknB	3.47341	15	0.00019998	7.21089	13	0.00019998	5.00463	0.0336627
54038830	Phosphoglycerate kinase	3.95731	8	0.00509949	5.83423	10	0.00219978	4.80499	0.0413217
61213564	Putative lipoprotein LprA; Flags: Precursor	3.0307	14	0.0029997	5.36488	19	9.999e-05	4.03229	0.408015
61249003	Indole-3-glycerol phosphate synthase; Short=IGPS	2.92068	7	0.0337966	5.23457	4	0.0487951	3.91005	0.0454788
61221149	Probable ATP-dependent Clp protease ATP-binding subunit	2.67983	13	0.00709929	3.97851	10	0.0137986	3.26523	0.0290866
618798114	Uncharacterized protein MT0595	2.58732	12	0.0115988	3.75269	11	0.0120988	3.11599	0.618521
146286021	Diacylglycerol acyltransferase/mycolyltransferase Ag85B; Short=DGAT; AltName: Full=30 kDa extracellular protein; AltName: Full=Acyl-CoA:diacylglycerol acyltransferase; AltName: Full=Antigen 85 complex B; Short=85B; Short=Ag85B; AltName: Full=Extracellular alpha-antigen; AltName: Full=Fibronectin-binding protein B; Short=Fbps B; Flags: Precursor	2.5561	13	0.0112989	3.54443	12	0.0126987	3.00997	0.187264
81400946	Calcium dodecin	2.83993	10	0.0156984	2.96725	10	0.0425957	2.90289	0.475633
54039978	UPF0234 protein Mb0581c	2.49796	10	0.0258974	2.98241	12	0.0317968	2.72946	0.112417
81343122	Uncharacterized protein Rv0250c	2.25766	11	0.0359964	3.05594	11	0.0349965	2.62665	0.312956
54037746	Putative lipoprotein LppX; Flags: Precursor	2.34181	19	0.00479952	2.83815	23	0.0059994	2.57806	0.429483
41018173	Trigger factor; Short=TF; AltName: Full=PPIase	2.08285	18	0.0182982	2.56915	16	0.030397	2.31326	0.0727903
613778721	35 kDa protein	2.03616	27	0.00489951	2.56115	30	0.00489951	2.28362	0.326106
61228115	Malate dehydrogenase	1.93821	16	0.0423958	2.55054	20	0.0222978	2.22339	0.238853
	Lower in Ip versus S
Accession	Description	Ip versus S (replicate-1)	Number of observations (unique peptides, rep-1)	p-value (rep-1)	Ip versus S (replicate-2)	Number of observations (unique peptides, rep-2)	p-value (rep-2)	Ip versus S (average)	% Total Weighted Spectra
54039274	DNA-directed RNA polymerase subunit alpha; Short=RNAP subunit alpha; AltName: Full=RNA polymerase subunit alpha; AltName: Full=Transcriptase subunit alpha	0.486042	15	0.0282972	0.352001	19	0.0110989	0.413627	0.143418
61217075	14 kDa antigen; AltName: Full=16 kDa antigen; AltName: Full=HSP 16.3	0.402992	59	9.999e-05	0.410172	56	0.00079992	0.406566	2.19058
166233328	Adenosylhomocysteinase; AltName: Full=S-adenosyl-L-homocysteine hydrolase; Short=AdoHcyase	0.36529	26	0.00039996	0.332953	31	0.00089991	0.348747	0.150275
41017920	Superoxide dismutase [Fe]	0.260222	11	0.00129987	0.337398	13	0.0256974	0.296308	0.272305
803341902	Ketol-acid reductoisomerase; AltName: Full=Acetohydroxy-acid isomeroreductase; AltName: Full=Alpha-keto-beta-hydroxylacyl reductoisomerase	0.287521	29	9.999e-05	0.297529	31	0.00029997	0.292482	0.328097
614084421	Hypoxic response protein 1; Short=HRP1	0.231577	9	0.00209979	0.294	8	0.0422958	0.260928	0.264152
615944571	ESX-1 secretion-associated protein EspA	0.150527	7	0.00059994	0.244888	12	0.00539946	0.191995	0.0759678
54040562	Uncharacterized protein Mb2587	0.184614	14	9.999e-05	0.109945	13	9.999e-05	0.142469	0.252366
33516877	ESAT-6-like protein EsxL	0.1	4	0.00359964	0.0278498	3	0.00109989	0.0527729	1.15024
